# Supplementary material for: Genome-wide identification of Aux/IAA gene family and their expression analysis in Prunus mume
Source: Front Genet. 2022 Oct 12;13:1013822. doi: 10.3389/fgene.2022.1013822 (PMC9597081; doi:10.3389/fgene.2022.1013822)
Supplement: Supplementary file 1 [file DataSheet1.ZIP]

Archive with 17 entries (16 files):
- Supplementary/
- Supplementary/Supplementary Figure 1.tif
- Supplementary/Supplementary Figure 2.tif
- Supplementary/Supplementary Figure 3.tif
- Supplementary/Supplementary Figure 4.tif
- Supplementary/Supplementary Figure 5.tif
- Supplementary/Supplementary Table 1.xlsx
- Supplementary/Supplementary Table 10.xlsx
- Supplementary/Supplementary Table 2.xlsx
- Supplementary/Supplementary Table 3.xlsx
- Supplementary/Supplementary Table 4.xlsx
- Supplementary/Supplementary Table 5.xlsx
- Supplementary/Supplementary Table 6.xlsx
- Supplementary/Supplementary Table 7.xlsx
- Supplementary/Supplementary Table 8.xlsx
- Supplementary/Supplementary Table 9.xlsx
- Supplementary/Supplementary_Material.docx
