# Supplementary material for: Genome-wide identification of Aux/IAA gene family and their expression analysis in Prunus mume
Source: Front Genet. 2022 Oct 12;13:1013822. doi: 10.3389/fgene.2022.1013822 (PMC9597081; doi:10.3389/fgene.2022.1013822)
Supplement: Supplementary file 1 [file DataSheet1.ZIP › Supplementary/Supplementary Table 1.xlsx]

## Sheet: Sheet1
Gene	Forward Primer	Reverse Primer
PP2A	AGGGTTCGGCTCGCAATAATAGA	TGTTAGCAGCAGCATCACGAAT
PmIAA2	CTTGTGCCTTGGAGTGGGGA	GGAGGAGGCTGAAAAGGGCA
PmIAA13	ATTGCTGGCGGAGATGGACA	GCCACCCCACAACTTGGTTC
PmIAA14	AAAATGAGCAGCAGACGCCG	ATCCACGCTTAGACCCCGAG
PmIAA15	GGCAGCAATGCAGTGACGTT	GGGCATCAGAGAGCTCAGGG
PmIAA16	GGGATTGCCTGGAAGCACAG	TGTACAACACTCCTCCGCCG
PmIAA18	AGTTGGTGATGTTCCGTGGG	CACACAGCAGAAGATACCTAGCC
PmIAA17	ACTCCAATTGGGCGGAAGGT	CCATGCTCCTCCTGACCACC
PmIAA6	AGCAGCAGCCATCCTGATCT	GGAGATGCTGAGGCCAAGTC
PmIAA5	AAACCAATTGCAACGCCAGGT	AGCATCGTCTTCCAAATCCTCCA
PmIAA9	GGGTTGCCAGGGAGAGATGA	GTGCCTTTGCAGGAGGGTTT
