# Supplementary material for: Genome-wide identification of Aux/IAA gene family and their expression analysis in Prunus mume
Source: Front Genet. 2022 Oct 12;13:1013822. doi: 10.3389/fgene.2022.1013822 (PMC9597081; doi:10.3389/fgene.2022.1013822)
Supplement: Supplementary file 1 [file DataSheet1.ZIP › Supplementary/Supplementary Table 10.xlsx]

## Sheet: Sheet1
Gene in P. mume	Homology genes in A.thaliana	E-value
PmIAA1	AtIAA9	1.83e-141
PmIAA3	AtIAA16	2.89e-103
PmIAA15	AtIAA16	3.38e-92
PmIAA18	AtIAA27	3.39e-95
PmIAA4	AtIAA8	2.1e-104
PmIAA8	AtIAA14	3.64e-98
PmIAA12	AtIAA27	1.89e-79
PmIAA17	AtIAA13	1.89e-63
PmIAA14	AtIAA17	6.29e-62
PmIAA5	AtIAA2	1.27e-53
PmIAA19	AtIAA7	1.18e-50
PmIAA9	AtIAA3	3.03e-87
PmIAA11	AtIAA26	3.47e-60
PmIAA7	AtIAA12	5.07e-76
PmIAA2	AtIAA4	6.71e-78
PmIAA16	AtIAA4	3.16e-74
PmIAA13	AtIAA19	5.93e-71
PmIAA6	AtIAA31	5.5e-42
PmIAA10	AtIAA30	1.8e-37
