# Supplementary material for: Genome-wide identification of Aux/IAA gene family and their expression analysis in Prunus mume
Source: Front Genet. 2022 Oct 12;13:1013822. doi: 10.3389/fgene.2022.1013822 (PMC9597081; doi:10.3389/fgene.2022.1013822)
Supplement: Supplementary file 1 [file DataSheet1.ZIP › Supplementary/Supplementary Table 2.xlsx]

## Sheet: Sheet1
Gene ID	Chromosome	Peptide length(aa)	Molecular weight (kDa)	Isoelectric point (pI)	Gravy	Aliphatic index	Gene Name	Exon number	Cellular localization
Pm002286	Pm1	378	40.829	6.97	-0.561	65.77	PmIAA1	5	Nucleus
Pm003530	Pm1	256	28.212	6.76	-0.639	66.68	PmIAA3	5	Nucleus
Pm020225	Pm6	253	28.035	6.23	-0.627	61.26	PmIAA15	5	Nucleus
Pm027361	Pm8	328	34.901	6.36	-0.529	74.91	PmIAA18	4	Nucleus
Pm004328	Pm2	432	46.768	6.68	-0.271	80.07	PmIAA4	5	Nucleus
Pm009169	Pm2	288	32.507	9.27	-0.434	70.73	PmIAA8	5	Nucleus
Pm013483	Pm4	348	37.9	8.36	-0.577	66.41	PmIAA12	6	Nucleus
Pm020501	Pm6	315	32.852	6.84	-0.383	68.16	PmIAA17	5	Nucleus
Pm013597	Pm4	205	22.738	7.56	-0.536	65.56	PmIAA14	4	Nucleus
Pm005182	Pm2	459	51.868	7.59	-0.68	68.82	PmIAA5	10	Nucleus
Pm027456	Pm8	257	28.827	8.69	-0.481	64.44	PmIAA19	5	Nucleus
Pm009170	Pm2	196	22.033	6.76	-0.713	69.18	PmIAA9	3	Nucleus
Pm013416	Pm4	489	54.986	9.34	-0.548	77.28	PmIAA11	6	Nucleus
Pm009031	Pm2	276	29.465	5.52	-0.51	66.09	PmIAA7	5	Nucleus
Pm003529	Pm1	197	22.276	8.1	-0.612	67.36	PmIAA2	3	Nucleus
Pm020227	Pm6	193	21.706	5.96	-0.771	61.66	PmIAA16	3	Nucleus
Pm013596	Pm4	190	21.199	6.74	-0.494	75.42	PmIAA13	3	Nucleus
Pm007165	Pm2	194	21.312	6.79	-0.255	89.48	PmIAA6	4	Nucleus
Pm012868	Pm4	212	23.353	5.58	-0.622	63.54	PmIAA10	4	Nucleus
