# Supplementary material for: Genome-wide identification of Aux/IAA gene family and their expression analysis in Prunus mume
Source: Front Genet. 2022 Oct 12;13:1013822. doi: 10.3389/fgene.2022.1013822 (PMC9597081; doi:10.3389/fgene.2022.1013822)
Supplement: Supplementary file 1 [file DataSheet1.ZIP › Supplementary/Supplementary Table 3.xlsx]

## Sheet: Sheet1
Protein	Protein	Identity(%)	evalue
PmIAA1	PmIAA10	28.77	1.91e-23
PmIAA1	PmIAA11	35.294	2.49e-27
PmIAA1	PmIAA12	46.049	4.81e-85
PmIAA1	PmIAA13	40.889	1.85e-45
PmIAA1	PmIAA14	55.484	8.94e-56
PmIAA1	PmIAA15	41.509	1.05e-72
PmIAA1	PmIAA16	51.299	2.65e-50
PmIAA1	PmIAA17	44.928	4.86e-42
PmIAA1	PmIAA18	52.395	2.16e-98
PmIAA1	PmIAA19	51.299	6.62e-49
PmIAA1	PmIAA2	55.333	5.19e-49
PmIAA1	PmIAA3	43.939	1.51e-79
PmIAA1	PmIAA4	64.341	6.22e-169
PmIAA1	PmIAA5	36.723	2.49e-32
PmIAA1	PmIAA6	38.971	1.05e-26
PmIAA1	PmIAA7	44.624	6.66e-39
PmIAA1	PmIAA8	51.613	6.06e-67
PmIAA1	PmIAA9	53.371	1.58e-55
PmIAA10	PmIAA11	35.577	1.31e-17
PmIAA10	PmIAA12	31.405	1.07e-12
PmIAA10	PmIAA13	32.919	1.32e-21
PmIAA10	PmIAA14	38.043	4.8e-19
PmIAA10	PmIAA15	33.043	1.76e-17
PmIAA10	PmIAA16	44.444	5.15e-22
PmIAA10	PmIAA17	38.776	1.88e-25
PmIAA10	PmIAA18	37.719	2.51e-19
PmIAA10	PmIAA19	39	6.81e-21
PmIAA11	PmIAA12	39.837	1.02e-17
PmIAA11	PmIAA13	32.178	1.23e-23
PmIAA11	PmIAA14	39.416	2.51e-22
PmIAA11	PmIAA15	40.458	1.76e-23
PmIAA11	PmIAA16	41.284	3.04e-21
PmIAA11	PmIAA17	43.452	5.07e-33
PmIAA11	PmIAA18	42.748	1.03e-24
PmIAA11	PmIAA19	37.6	1.95e-23
PmIAA12	PmIAA13	40.625	9.01e-30
PmIAA12	PmIAA14	46.25	5.69e-42
PmIAA12	PmIAA15	54.438	1.87e-56
PmIAA12	PmIAA16	44.186	7.39e-41
PmIAA12	PmIAA17	42.328	6.55e-35
PmIAA12	PmIAA18	58.48	8.29e-119
PmIAA12	PmIAA19	40.625	7.39e-36
PmIAA13	PmIAA14	52.239	3.35e-42
PmIAA13	PmIAA15	38.4	1.11e-42
PmIAA13	PmIAA16	45.856	8.85e-48
PmIAA13	PmIAA17	35.465	4.58e-27
PmIAA13	PmIAA18	44.33	9.41e-45
PmIAA13	PmIAA19	45.255	8.08e-35
PmIAA14	PmIAA15	44.094	1.11e-63
PmIAA14	PmIAA16	50.515	1.89e-58
PmIAA14	PmIAA17	39.13	1.64e-33
PmIAA14	PmIAA18	40.071	9.71e-55
PmIAA14	PmIAA19	47.66	2.37e-60
PmIAA15	PmIAA16	43.802	5.42e-58
PmIAA15	PmIAA17	41.989	3.3e-36
PmIAA15	PmIAA18	45.52	3.57e-65
PmIAA15	PmIAA19	42.424	6.17e-52
PmIAA15	PmIAA2	41.322	2.64e-51
PmIAA15	PmIAA3	63.953	1.39e-110
PmIAA15	PmIAA4	57.595	1.1e-59
PmIAA15	PmIAA5	39.375	7.69e-29
PmIAA15	PmIAA6	31.69	8.4e-22
PmIAA15	PmIAA7	44.444	3.52e-36
PmIAA15	PmIAA8	55.068	1.29e-95
PmIAA15	PmIAA9	44.49	9.9e-58
PmIAA16	PmIAA17	36.364	5.73e-32
PmIAA16	PmIAA18	47.953	1.69e-50
PmIAA16	PmIAA19	50	1.45e-45
PmIAA17	PmIAA18	39.72	5.72e-40
PmIAA17	PmIAA19	38.418	2.54e-32
PmIAA18	PmIAA19	36.042	6.25e-43
PmIAA2	PmIAA10	42.222	7.53e-25
PmIAA2	PmIAA11	33.333	1.72e-24
PmIAA2	PmIAA12	45.455	8.67e-35
PmIAA2	PmIAA13	43.814	9.12e-47
PmIAA2	PmIAA14	46.842	1.56e-51
PmIAA2	PmIAA15	41.322	2.06e-51
PmIAA2	PmIAA16	59.067	6.4e-76
PmIAA2	PmIAA17	34.921	2.46e-33
PmIAA2	PmIAA18	46.842	9.6e-48
PmIAA2	PmIAA19	50	3.35e-44
PmIAA2	PmIAA3	45.455	2.88e-56
PmIAA2	PmIAA4	52.941	8.16e-47
PmIAA2	PmIAA5	35.484	1.39e-27
PmIAA2	PmIAA6	36.667	4.55e-30
PmIAA2	PmIAA7	39.063	9.43e-34
PmIAA2	PmIAA8	48.23	9.48e-58
PmIAA2	PmIAA9	63.402	1.5e-85
PmIAA3	PmIAA10	34.906	1.3e-17
PmIAA3	PmIAA11	44.643	3.83e-25
PmIAA3	PmIAA12	41.368	5.99e-66
PmIAA3	PmIAA13	39.076	8.28e-45
PmIAA3	PmIAA14	47.036	8.7e-69
PmIAA3	PmIAA15	63.953	1.4e-110
PmIAA3	PmIAA16	45.064	3.41e-59
PmIAA3	PmIAA17	42.424	2.78e-40
PmIAA3	PmIAA18	48.014	1.71e-71
PmIAA3	PmIAA19	43.145	5.2e-57
PmIAA3	PmIAA4	63.804	4.67e-70
PmIAA3	PmIAA5	40.741	1.62e-32
PmIAA3	PmIAA6	33.582	4.89e-22
PmIAA3	PmIAA7	45.665	3.01e-39
PmIAA3	PmIAA8	58.007	1.28e-103
PmIAA3	PmIAA9	45.122	6.08e-58
PmIAA4	PmIAA10	35.849	3.5e-19
PmIAA4	PmIAA11	36.62	2.89e-28
PmIAA4	PmIAA12	42.44	5.39e-76
PmIAA4	PmIAA13	49.693	1.65e-44
PmIAA4	PmIAA14	50.318	1.58e-52
PmIAA4	PmIAA15	57.595	1.88e-59
PmIAA4	PmIAA16	52.381	4.56e-49
PmIAA4	PmIAA17	41.935	1.6e-38
PmIAA4	PmIAA18	48.753	5.04e-97
PmIAA4	PmIAA19	51.656	3.94e-46
PmIAA4	PmIAA5	37.356	3.76e-31
PmIAA4	PmIAA6	37.662	4.17e-27
PmIAA4	PmIAA7	42.286	1.43e-33
PmIAA4	PmIAA8	64.667	1.18e-65
PmIAA4	PmIAA9	48.588	2.04e-51
PmIAA5	PmIAA10	32.374	2.08e-20
PmIAA5	PmIAA11	42.69	9.53e-62
PmIAA5	PmIAA12	35.294	3.28e-22
PmIAA5	PmIAA13	32.973	7.3e-26
PmIAA5	PmIAA14	36.364	9.72e-27
PmIAA5	PmIAA15	40	6.14e-29
PmIAA5	PmIAA16	35.625	2.39e-28
PmIAA5	PmIAA17	39.011	9.95e-34
PmIAA5	PmIAA18	30.976	1.84e-34
PmIAA5	PmIAA19	36.628	4.46e-28
PmIAA5	PmIAA6	33.939	1.65e-27
PmIAA5	PmIAA7	36.81	9.42e-33
PmIAA5	PmIAA8	43.125	1.11e-28
PmIAA5	PmIAA9	36.471	1.12e-25
PmIAA6	PmIAA10	46.316	1.65e-46
PmIAA6	PmIAA11	38.462	2.3e-21
PmIAA6	PmIAA12	31.915	3.81e-20
PmIAA6	PmIAA13	34.568	4.07e-25
PmIAA6	PmIAA14	33.898	1.12e-21
PmIAA6	PmIAA15	31.69	4.22e-22
PmIAA6	PmIAA16	35.833	5.27e-26
PmIAA6	PmIAA17	37.654	4.98e-27
PmIAA6	PmIAA18	34.211	5.82e-26
PmIAA6	PmIAA19	35.433	1.35e-24
PmIAA6	PmIAA7	52.128	3.69e-27
PmIAA6	PmIAA8	30.097	3.98e-23
PmIAA6	PmIAA9	39.683	1.81e-32
PmIAA7	PmIAA10	49.474	9.38e-26
PmIAA7	PmIAA11	48.214	1.71e-31
PmIAA7	PmIAA12	35.714	3.11e-28
PmIAA7	PmIAA13	38.272	5.01e-30
PmIAA7	PmIAA14	40.12	1.76e-33
PmIAA7	PmIAA15	42.021	3.49e-36
PmIAA7	PmIAA16	39.053	1.37e-33
PmIAA7	PmIAA17	53.846	3.39e-79
PmIAA7	PmIAA18	41.52	7.82e-34
PmIAA7	PmIAA19	41.176	5.64e-35
PmIAA7	PmIAA8	41.398	8.1e-37
PmIAA7	PmIAA9	41.104	1.62e-31
PmIAA8	PmIAA10	37.255	6.97e-19
PmIAA8	PmIAA11	32.85	2.71e-22
PmIAA8	PmIAA12	35.735	3.14e-47
PmIAA8	PmIAA13	44.041	8.08e-45
PmIAA8	PmIAA14	50.685	5.74e-62
PmIAA8	PmIAA15	55.068	1.47e-95
PmIAA8	PmIAA16	47.273	3.82e-57
PmIAA8	PmIAA17	44.509	5.54e-36
PmIAA8	PmIAA18	47.552	1.19e-67
PmIAA8	PmIAA19	42.4	2.87e-50
PmIAA8	PmIAA9	49.339	3.01e-61
PmIAA9	PmIAA10	43.011	9.59e-23
PmIAA9	PmIAA11	38.136	2.57e-22
PmIAA9	PmIAA12	49.686	5.04e-41
PmIAA9	PmIAA13	47.027	1.08e-49
PmIAA9	PmIAA14	47.668	5.42e-51
PmIAA9	PmIAA15	44.49	7.67e-58
PmIAA9	PmIAA16	64.921	2.74e-85
PmIAA9	PmIAA17	37.097	3.84e-32
PmIAA9	PmIAA18	41.053	2.06e-52
PmIAA9	PmIAA19	39.224	1.38e-44
PmIAA18	PmIAA7	41.279	1.63e-33
PmIAA18	PmIAA8	47.552	1.22e-67
PmIAA18	PmIAA9	41.379	1.56e-52
PmIAA19	PmIAA1	46.857	2.59e-49
PmIAA19	PmIAA10	39	9.05e-21
PmIAA19	PmIAA11	37.6	1.49e-23
PmIAA19	PmIAA12	32.013	2.77e-36
PmIAA19	PmIAA13	34.498	2.85e-35
PmIAA19	PmIAA14	47.66	4.42e-58
PmIAA19	PmIAA15	42.424	2.59e-52
PmIAA19	PmIAA16	50	1.21e-45
PmIAA19	PmIAA17	38.418	6.99e-32
PmIAA19	PmIAA18	35.816	2.34e-44
PmIAA19	PmIAA2	45.732	3.75e-45
PmIAA19	PmIAA3	43.145	6.85e-58
PmIAA19	PmIAA4	49.405	6.67e-47
PmIAA19	PmIAA5	35.088	9.53e-28
PmIAA19	PmIAA6	31.515	4.38e-25
PmIAA19	PmIAA7	41.176	1.25e-34
PmIAA19	PmIAA8	42.46	1.62e-51
PmIAA19	PmIAA9	38.362	2.85e-45
PmIAA2	PmIAA1	55.333	5.35e-49
PmIAA2	PmIAA10	42.222	7.53e-25
PmIAA2	PmIAA11	33.333	1.72e-24
PmIAA2	PmIAA12	45.455	8.67e-35
PmIAA2	PmIAA13	43.814	9.12e-47
PmIAA2	PmIAA14	46.842	1.56e-51
PmIAA2	PmIAA15	41.322	2.06e-51
PmIAA2	PmIAA16	59.067	6.4e-76
PmIAA2	PmIAA17	34.921	2.46e-33
PmIAA2	PmIAA18	46.842	9.6e-48
PmIAA2	PmIAA19	50	3.35e-44
PmIAA2	PmIAA3	45.455	2.88e-56
PmIAA2	PmIAA4	52.941	8.16e-47
PmIAA2	PmIAA5	35.484	1.39e-27
PmIAA2	PmIAA6	36.667	4.55e-30
PmIAA2	PmIAA7	39.063	9.43e-34
PmIAA2	PmIAA8	48.23	9.48e-58
PmIAA2	PmIAA9	63.402	1.5e-85
PmIAA3	PmIAA1	45.397	2.16e-79
PmIAA3	PmIAA10	34.906	1.3e-17
PmIAA3	PmIAA11	44.643	3.83e-25
PmIAA3	PmIAA12	41.368	5.99e-66
PmIAA3	PmIAA13	39.076	8.28e-45
PmIAA3	PmIAA14	47.036	8.7e-69
PmIAA3	PmIAA15	63.953	1.4e-110
PmIAA3	PmIAA16	45.064	3.41e-59
PmIAA3	PmIAA17	42.424	2.78e-40
PmIAA3	PmIAA18	48.014	1.71e-71
PmIAA3	PmIAA19	43.145	5.2e-57
PmIAA3	PmIAA2	45.455	3.74e-56
PmIAA3	PmIAA4	63.804	4.67e-70
PmIAA3	PmIAA5	40.741	1.62e-32
PmIAA3	PmIAA6	33.582	4.89e-22
PmIAA3	PmIAA7	45.665	3.01e-39
PmIAA3	PmIAA8	58.007	1.28e-103
PmIAA3	PmIAA9	45.122	6.08e-58
PmIAA4	PmIAA1	64.341	9.23e-162
PmIAA4	PmIAA10	35.849	3.5e-19
PmIAA4	PmIAA11	36.62	2.89e-28
PmIAA4	PmIAA12	42.44	5.39e-76
PmIAA4	PmIAA13	49.693	1.65e-44
PmIAA4	PmIAA14	50.318	1.58e-52
PmIAA4	PmIAA15	57.595	1.88e-59
PmIAA4	PmIAA16	52.381	4.56e-49
PmIAA4	PmIAA17	41.935	1.6e-38
PmIAA4	PmIAA18	48.753	5.04e-97
PmIAA4	PmIAA19	51.656	3.94e-46
PmIAA4	PmIAA2	52.941	1.79e-46
PmIAA4	PmIAA3	63.804	7.89e-70
PmIAA4	PmIAA5	37.356	3.76e-31
PmIAA4	PmIAA6	37.662	4.17e-27
PmIAA4	PmIAA7	42.286	1.43e-33
PmIAA4	PmIAA8	64.667	1.18e-65
PmIAA4	PmIAA9	48.588	2.04e-51
PmIAA5	PmIAA1	36.723	2.66e-32
PmIAA5	PmIAA10	32.374	2.08e-20
PmIAA5	PmIAA11	42.69	9.53e-62
PmIAA5	PmIAA12	35.294	3.28e-22
PmIAA5	PmIAA13	32.973	7.3e-26
PmIAA5	PmIAA14	36.364	9.72e-27
PmIAA5	PmIAA15	40	6.14e-29
PmIAA5	PmIAA16	35.625	2.39e-28
PmIAA5	PmIAA17	39.011	9.95e-34
PmIAA5	PmIAA18	30.976	1.84e-34
PmIAA5	PmIAA19	36.628	4.46e-28
PmIAA5	PmIAA2	35.484	8.12e-28
PmIAA5	PmIAA3	40.361	6.04e-33
PmIAA5	PmIAA4	38.506	1.79e-31
PmIAA5	PmIAA6	33.939	1.65e-27
PmIAA5	PmIAA7	36.81	9.42e-33
PmIAA5	PmIAA8	43.125	1.11e-28
PmIAA5	PmIAA9	36.471	1.12e-25
PmIAA6	PmIAA1	38.971	2.14e-27
PmIAA6	PmIAA10	46.316	1.65e-46
PmIAA6	PmIAA11	38.462	2.3e-21
PmIAA6	PmIAA12	31.915	3.81e-20
PmIAA6	PmIAA13	34.568	4.07e-25
PmIAA6	PmIAA14	33.898	1.12e-21
PmIAA6	PmIAA15	31.69	4.22e-22
PmIAA6	PmIAA16	35.833	5.27e-26
PmIAA6	PmIAA17	37.654	4.98e-27
PmIAA6	PmIAA18	34.211	5.82e-26
PmIAA6	PmIAA19	35.433	1.35e-24
PmIAA6	PmIAA2	34.884	4.85e-31
PmIAA6	PmIAA3	33.582	2.26e-22
PmIAA6	PmIAA4	37.662	9.58e-28
PmIAA6	PmIAA5	33.939	4.17e-28
PmIAA6	PmIAA7	52.128	3.69e-27
PmIAA6	PmIAA8	30.097	3.98e-23
PmIAA6	PmIAA9	39.683	1.81e-32
PmIAA7	PmIAA1	45.161	5.69e-39
PmIAA7	PmIAA10	49.474	9.38e-26
PmIAA7	PmIAA11	48.214	1.71e-31
PmIAA7	PmIAA12	35.714	3.11e-28
PmIAA7	PmIAA13	38.272	5.01e-30
PmIAA7	PmIAA14	40.12	1.76e-33
PmIAA7	PmIAA15	42.021	3.49e-36
PmIAA7	PmIAA16	39.053	1.37e-33
PmIAA7	PmIAA17	53.846	3.39e-79
PmIAA7	PmIAA18	41.52	7.82e-34
PmIAA7	PmIAA19	41.176	5.64e-35
PmIAA7	PmIAA2	38.86	5.72e-34
PmIAA7	PmIAA3	44.068	4.56e-39
PmIAA7	PmIAA4	42.529	8.01e-34
PmIAA7	PmIAA5	36.196	1.46e-31
PmIAA7	PmIAA6	52.128	7.65e-27
PmIAA7	PmIAA8	41.398	8.1e-37
PmIAA7	PmIAA9	41.104	1.62e-31
PmIAA8	PmIAA1	51.376	6.3e-67
PmIAA8	PmIAA10	37.255	6.97e-19
PmIAA8	PmIAA11	32.85	2.71e-22
PmIAA8	PmIAA12	35.735	3.14e-47
PmIAA8	PmIAA13	44.041	8.08e-45
PmIAA8	PmIAA14	50.685	5.74e-62
PmIAA8	PmIAA15	55.068	1.47e-95
PmIAA8	PmIAA16	47.273	3.82e-57
PmIAA8	PmIAA17	44.509	5.54e-36
PmIAA8	PmIAA18	47.552	1.19e-67
PmIAA8	PmIAA19	42.4	2.87e-50
PmIAA8	PmIAA2	48.23	1.39e-57
PmIAA8	PmIAA3	58.007	1.44e-103
PmIAA8	PmIAA4	64.667	7.85e-66
PmIAA8	PmIAA5	40.625	2.57e-27
PmIAA8	PmIAA6	34.532	7.88e-23
PmIAA8	PmIAA7	41.176	9.6e-37
PmIAA8	PmIAA9	49.339	3.01e-61
PmIAA9	PmIAA1	53.371	1.53e-55
PmIAA9	PmIAA10	43.011	9.59e-23
PmIAA9	PmIAA11	38.136	2.57e-22
PmIAA9	PmIAA12	49.686	5.04e-41
PmIAA9	PmIAA13	47.027	1.08e-49
PmIAA9	PmIAA14	47.668	5.42e-51
PmIAA9	PmIAA15	44.49	7.67e-58
PmIAA9	PmIAA16	64.921	2.74e-85
PmIAA9	PmIAA17	37.097	3.84e-32
PmIAA9	PmIAA18	41.053	2.06e-52
PmIAA9	PmIAA19	39.224	1.38e-44
PmIAA9	PmIAA2	63.402	1.49e-85
PmIAA9	PmIAA3	45.122	4.66e-58
PmIAA9	PmIAA4	48.588	9.24e-52
PmIAA9	PmIAA5	35.503	7.69e-26
PmIAA9	PmIAA6	39.683	4.79e-32
PmIAA9	PmIAA7	40.854	9.01e-32
PmIAA9	PmIAA8	49.339	2.05e-61
