# Supplementary material for: Genome-wide identification of Aux/IAA gene family and their expression analysis in Prunus mume
Source: Front Genet. 2022 Oct 12;13:1013822. doi: 10.3389/fgene.2022.1013822 (PMC9597081; doi:10.3389/fgene.2022.1013822)
Supplement: Supplementary file 1 [file DataSheet1.ZIP › Supplementary/Supplementary Table 4.xlsx]

## Sheet: Sheet1
Gene ID	Protein Sequence
PmIAA1	MSPPLLGGEEEGQSNGSMVASSRSMDCISHNGSGLKERNYLGLSDCSSVDSSTVSSLSEEKKNKLNFQATELRLGLPGSQSPERVPDLCLLSSGKLDEKPLFPLLPSKDGICSSSQKNVVSGNKRGFADTMDGFSEVKSAVYTEGNWMFHAAGSDSEAPESVGQGKFPVNSINVMLSSRPSGTQPTMTKEELTKVLQEQSHATNGASRNPLGASNNSSAPmAKAQVVGWPPIRSFRKNSLATTSKNNDEVNGKPGPGGLFVKVSMDGAPYLRKVDLRTYSTYQELSSALEKMFSCFTIGQYGSHGAPGRERLSESKLRDLLHGSEYVLTYEDKDGDWMLVGDVPWEMFIDSCKRLKIMKGSDAIGLAPRAMEKSKNRN
PmIAA3	MSTVTHEEQHQTYSLINFEETELRLGLPGGIANPGKDGEAAKNNGKRGFSETVDLKLNISSQDQSADRSADQDQQLMELKREKNAAAPmPSANDPSKPPmSKAQVVGWPPVRSFRKNIVTVQKKSSEEAEKGNSNISAAFVKVSMDGAPYLRKVDLKLYKSYQELSTALGKMFSSFTIGNCGSDGMKDFMNESKLIDLLNGSDYVPTYEDKDGDWMLVGDVPWGMFVDSCKRLRIMKGSEAIGLAPRAVEKCKNRS
PmIAA15	MGFEETELRLGLPGNGGSHEGDQAAAVTMRKRGFSETESSEDEISCETSCVDLKLNLSNSKEQAIITGKDVTEKSKTNKDNNLDLPmADPmKPPmKAQVVGWPPVRSFRKNMFTALQKSPSDKESEHSKGGSNAVTLVKVSMDGAPYLRKVDLKMYKSYPELSDALAKMFSSFTIGNCGSQGMKDFMNESKLMDVLKGSDYIPTYEDKDGDWMLVGDVPWEMFVESCKRLRIMKGKEAVGLAPRAMEKCKNRS
PmIAA18	MSMSLEHDYIGLSESASSMESSDKSAERDRGTALNLKATELRLGLPGSESPERDGGGGLVEDKTGYSVCVVKGLVSGAKRGFSDAIDGASGKWIFSGSGGSEVDMGKGGNLLSPRGVNGGKALAGSDSNNQPTSLAVSAVKDGAQQSPKPLHEKKPQVSASAAKAQVVGWPPIRSFRKNSMASVPPKNDDDAEGKMGPGCLYVKVSMDGAPYLRKVDLKTYGSYVELSLALEKMFSCFTIGQCGSHGVSRDGLSESRLMDLLNGAEYVLTYEDKDGDWMLVGDVPWEMFTDTCKRMRIMKSSEAIGLGIFCCVTMIILCVKYRLLFAK
PmIAA4	MSPPLLGVGEEEEGHSDVTLLSSSVSMESVCHNSSELKERNYMGLSDCSSVDSSKVSTVSGGSKSSLNLKATDLRLGLPGSQSPERDSELRLISTQLDEKPLFPLHPIKDGNYSSLQKTVVSGNKRGFSDAMDGFSEVKTTALYERELDLFIYFRITSGFTTAIFVMQGKYANSEVNLLLSPRTSPNLGLKTGSGLENLATQPmKTKEVAPmKIVQERPHAVNETRPNHNGSGNSTSSAPmTKAQVVGWPPIRSFRRQTLATTSKNTEEVEGKSGPGALFVKVSLDGAPYLRKIDLKNYSAYQELSSALEKMFSCFTIGQYGSHGAPGREISESKLKDLLHGSEYVLTYEDKDGDWMLVGDVPWNMFIDTCKRMRIMKSSDAIGLGGYVRVACGLGQTM…
PmIAA8	MAASAVSRKMPNMLGVERDLNLKETELCLGLPGGGTVPEPETPRATGKRGFSETIDLKLNLQSKEDLNDKVKNNASKEKNNLLTCTKYPmKPPmKAQVVGWPPVRSYRKNIMAQKSSSEESTEKGSGCSAAFVKVCMDGAPYLRKVDLKMYKSYQELSNSLAKMFSSFTMGYYGPQGMIDFMNESKLMDLLNSSEYVPTYEDKDGDWMLVGDVPWEMFVDSCKRLRIMKGSEAIGLGHQVFGSKYHGTVWIHVLRTRKFNFIHLYIINAIFVRLFSAPRAMEKCKNRS
PmIAA12	MSMPLEHDYIGLTETSSMERSSEKISSSSSSALSTTEDEKSSAFNLKETELRLGLPGSRSPDRKSGLGIGVSIFGKDLEDNKHNGYSPNPSKNPVSGAKRGFSDAIDGSSEKWVFGSEVDMGKGAILFSPRGMNNVKSLGVESNGKTQQLCASAQAKQEVASVPQSPKPVLEKKPQVSEHASAPmAKAQVVGWPPIRSFRKNSMASNLAKNNDDAEGKQESGCLYVKVSMDGAPYLRKFGVQRLPVGFDPEYRLRLVFNKAEICSCTSGQCSSNGIPERDGLSASRLMDLLHGSEFVLTYEDKDDDWMLVGDVPWKMFTETCRRLRIMKGSEAIGLAPRAVEKCKNRN
PmIAA17	MSMEGVLGSGGGGGGSAGGSLIMSTLSKEDNLAMSSEDSSSPDESELELCLGLSLGGGAGGCLGKAQQGPRGQYARILTAKDFPSVRSSLSSSSASSSSSSSSSLSSANVTAGTKRSADSVAAANGASSQVVGWPPIRTYRMNSLVTQAKSSSTEVFNSVDEKNECKNTAGKANSGNAKEKGHLRGSLFVKVNMDGTPIGRKVNLSAQSCYEALAQTLEDMFDGPSMHLNSIRSGGQEEHGIMAGATRPSKLLDGSFEFVLTYEDKDGDWMLVGDVPWGMFLGTVKRLRIMRTSEANGLAPRLQEKNVRQRCQPI
PmIAA14	MSPENEQQTPmGLNYDDTKLTLGLPGSGSKRGFSETIDLSLGSSSSSSSRSGVECCDQNCADGDGAKTHKPPmAKSQVVGWPPVRVARKNLMKTCKYVKVAVDGAPYLRKVDLEMYNSYQQLLGALEDMFSFLTIRNYLNERKLMDPmNGVEYVPTYEDRDGDWMLVGDVPWKMFVESCKRLRLMKSSEAVGLAPRTPPKSTTTS
PmIAA5	MDRNQLQRQVALKRSSLFEQQFLDSQQFVQLEDLEDDANPNFVEEIVTLFYKDSARLFQKIEQTMQSRSIDFGKLDDYMHQFKGSSSSIGAIKVKNECSQFKEFCSAGNAEGCFWAFQRVKQEHHTLRIQLESYFQRLLLHASEMGQLYNKRSYVASEDKKLELRLGPPGEDQSLLSLGCIIINNNISHEPKRVCHETFKEKKEERESKWLTNSAPSSQCHQNPKPSHFQCPMISKPCTPGVAEFHNSDKKACSDPmIASEFTNPmAVHGSDQKSKTRIAQAAVVGWPPVRSSRKNLASSKSSFSKPPNSESPNEILQDGSSGKSDTNSKPHMFVKINMEGVPIGRKINLKAYDSYEKLSLAIDELFQGLLAAQRVCSDVEKEDKKGETKSITHGNGEY…
PmIAA19	MNMPPEAVDDYDVSKSMDFKETELTLGLPGRPRRCSSSAADHFFGGIKGGSCSMKRGFMEIVDQNIGLESFTSCEPRSQIKVDQKLEAHFNNCSSSSSSSRTTTAVKSPmAMARVVGWPPVRSLRQKALVESKMKSKNKSTYVKVGADGAPYLRKLDLDMYKSYQELLRALDQMFPSFITSGKYVEDTTSNQEQLMKPmVKGMDEYMVVTYEDKDGDWMLVGDVPWKMFIESCKRIRLMKSSEAVGIAPRTSQVLPQ
PmIAA9	MESKTHENDLNLKATELRLGLPGRDESDEVQAVGQLPSALNKKRALPDTKSEEEYASKGTSDAHKENPPmKAQIVGWPPIRSYRKNSLQANKTEAEISGIYVKVSMDGAPYLRKIDLRVYKGYPELLKALEVMFKFTIGQYSEREGYKGSEYAPTYEDKDGDWMLVGDVPWEMFMSSCKKLRIMKGSEARGLGCGV
PmIAA11	MLGVGEPPIVGRKINLTDLNRYRRLFAEFLRFFQRRDQRVVVRIKIPSHTLLKRQLSFKLRIVEQYNKFPWALCPmATRFVHLLTSTNRDHKSNGYGAWSTQSLCEALQFAQPLISGVCKVEGREKDLIFYIWVIFKTVFLFMVTEMEGCTRNEEACPQLLDLIPRERDWIVKRDERSHGSSEEKKLELRLGPPGEDWSLNGNSRSNKERDESLLSLGYFSPMSSNTNTNNNNNNVNHHQTQKFISSSDNSVLSSSPWSYQLGNIHQQQTKVPSFLHFTSSSLGLPVTPNKASQPCCTKVVDLQNAEKKVFSPmSANTAVPNSSQKRKNLASNSSSKPTSESQNVVPNKVPNGKQVETSRKGLFVKINMDGVPIGRKVDLSASDSYENLSSAVDELFRG…
PmIAA7	MEGTLGLLGGGGGSSGGSSNESAMSKVEVVEQDYVGMSSEATSYPmEAELELGLGLGLSLGGGGGGGAGKQPKPCAWGERGRILTAKDFPSMVGSAVPSSSQVVGWPPISAARLNSLVNQAKTARAEDDKEDEEKSKDTSKKKINMGNKTTAKEKWRLGFVKVNMDGIPIGRKVDMNAHSCYETLAQTLEDMFFSPTTAIGGDKEQATKPSKLLDGSSEFVLTYEDKEGDWMLVGDVPWGMFISSVKRLRIMRTSEANGLAPRFQESSERQRNKPI
PmIAA2	MAMFEQDLTLEATELRLGLPGTKEPEHNTCSSALISRSNKRPLPmDMNEDKDSSAAKRCDQQISQPPHSKAQVVGWPPVRSHRKNCLQAKKTGAEGCGIYVKISMDGAPYLRKMDLKVYRGYPELLKALEDMFKFKVGDYCEKELGYNNRSEFVPTYEDKDGDWMLLGDVPWEMFITSCKRLRIMKGSEAKGLGCAL
PmIAA16	MEGSVKYENNEDQLNFKATELRLGLPGSTEEPENKQAATPPLPRNNKRSSPDPTAEECCTNSDHIDAPPTKAQIVGWPPVRSYRKNSMQARKPEAYVKVSVDGAPYLRKIDLKVYKSYPELLKALENMFNLSNIGNYSETQGYINGSDFAPTYEDKDGDWMLVGDVPWNMFVSSCKRLRIMKGTEARGLTSCF
PmIAA13	MAKEGLGLEITELRLGLSSGPRLVDKNEKKRVFSEIAGGDGHNNSTSGDDDRKSETKNQVVGWPPVCSYRRKINSLNETSKMYVKVSMDGAPFLRKIDLSIHNQYADLAVALEKLFGCFGIGSVLKDAENCEFAPIYEDKDGDWMLVGDVPWEMFTESCKRLRIMKRSDAKGFGLQPKGFLKATMKDDPI
PmIAA6	MGRAAHSSSSSIDSSSHPDLLLPVPmGSSSSSSLSQKINGNYGNSHINTRTDLSTDLRLGLSISPSHHSDLSSTSTPGEEALINWPPIKSILRSRLAGKADHPSLFVKVYMEGIPIGRKLNLFAHDGYAALITTLSLMFKATILCPEENHVHSDKYHVLTYEDKEGDWMLVGDVPWEIFLTTVKRLKITRADRC
PmIAA10	MGRGRAPTSSTSCSSSIDSSNHPGPmLSTTPSPSSQTLPSSFSHSQFKQLKRDLSTDLRLGLSLSPSASHSQQHNPVARGSSSDWAYSNQPKEEAMNNYAAAAADEGSNDNDDHTTSTLYVKVYMAGHAIGRKLDLLAHDGFHDLIRTLEHMFNTNILWGDEVDRVHSESGRDVHVLTYEDEEGDWLMVGDVPWEMFLSAAKRLKITRTFPC
PpIAA33	MNAFEPQGQDSLKRRWQERRQQLGGAITPPSSHLIRNPNGASLHSFPGLLDDDLVSTMVPPVTVVLEGRSICQRISLQKHASYQSLAKALRQMFVDGSDVGAVNDKDLDLSNAVPGHVIAYEDMENDLLLAGDLNWKDFVRVAKRIRILPAKGNSRRGRRDA*
PpIAA7-1	MGQLYNKRSYVASEDKKLELRLGPPGEDQSLLSLGCIIINNNISHEHKRVCHETFKEKKEEREGKWLTNSAPSSQCQQNPKPSHFQCPMISKPCNPGVAEFHNSDKKACSDPAIASEFTNPAAAHGSDQKSKTRIAQAAVVGWPPVRSSRKNLASCKSSFSKPPNSESPNEILQEGSSGKSDTNSKPHMFVKINMEGVPIGRKINLKAYDSYEKLSLAIDELFHGLLAAQRVCSDVEKEDKKGETKSITHGNGEYTLLYEDHEEDRMLVGDVPWNMFVSTAKRLRVLKSSELSTLKLSSSQNEKTPLDTPMEVGK*
PpIAA7-2	MEGCTRNEEACPQLLDLIPRERDWIVKRDERSHGSSEEKKLELRLGPPGEDWSLNGNSRSNKERDESLLSLGYFSPMSSNNNNNNNNNNNVNHHRTQKFISPSDKSVLSSSPWSYQLGNIHQHQTKVPSFLHFTSSSQGLPVTPNKASQPCCTKVVDLQKAEKKVFSPASANTAVPNSSQKRTAPAPVVGWPPIRSFRKNLASNSSSKPTSESQNVVPNKVPNGTQVETSRKGLFVKINMDGVPIGRKVDLSACDSYENLSSAVDELFRGLLAAQRDSCAGGTQNKQEEEKEITGLLDGSGEYTLVYEDNEGDRMLVGDVPWNMFVSTVKRLRVLKSSELSALCLRNSKQGKMPPKSALK*
PpIAA4	MESKTHENDLNLKATELRLGLPGRDESDEVQAVGQLPSALNKKRALPDTKSEEEYASKETSDAHKETPPAKAQIVGWPPIRSYRKNSLQANKTEAEISGIYVKVSMDGAPYLRKIDLRVYKGYPELLKALEVMFKFTIGQYSEREGYKGSEYAPTYEDKDGDWMLVGDVPWEMFMSSCKKLRIMKGSEARGLGCGV*
Prupe.6G343700.1	MAMFEQDLNFEATELRLGLPGTKEPEHNTCSSALINRSNKRPLPADMNEDKYSSAAKRCDQQISQPPPSMAQVVGWPPVRSYRKNCLQAKKTEAEGCGIYVKISMDGAPYLRKMDLKVYRGYPELLKALEDMFKFKVGDYCEKDLGYNNRSEFVPTYEDKDGDWMLLGDVPWEMFITSCKRLRIMKGSEAKGLGCAL*
PpIAA3	MEGSVKYENNEDQLNFKATELRLGLPGSTEEPENKQAATPPPPRNNKRSSPDPTAEECCTNSDHTDAPPTKTQIVGWPPVRSYRKNSMQARKPEAYVKVSVDGAPYLRKIDLKVYKSYPELLKALENMFNLSNIGNYSETQGYINGSDFAPTYEDKDGDWMLVGDVPWNMFVSSCKRLRIMKGTEARGLTSCF*
Prupe.7G234800.1	MNMPPDAVDDDDVSKSMDFKDTELTLGLPGRPRRCSSSAADHFFGGIKSGSCSVKRGFMETVDQNIGLESFTSCEPRSQIKVDGKLEAHYNNYSSSSSSSRTTTAVKSPAAMARVVGWPPVRSLRQKALVESKMKSKSTYVKVGADGAPYLRKLDLDMYKSYQELLRALDQMFPSFITSGKYVEDTTSNQEQLMKPAVKGMDEYMVMTYEDKDGDWMLVGDVPWKMFIESCKRIRLMKSSEAVGIAPRTSQVLPQ*
PpIAA15	MVVVFLMLMLKNIKHILFYEVDCWSIKFTSKAKKSIRNMSPANEQQTPAGLNYDDTKLTLGLPGSGSKRGFSETIDLSLGSSSSSSSRSGVECCDQDCADGDGAKTHKPPAAKSQVVGWPPVRVARKNLMKTCKYVKVAVDGAPYLRKVDLEMYNSYQQLLGALEDMFSFLTIRNYLNERKLMDPANGVEYVPTYEDRDGDWMLVGDVPWKMFVESCKRLRLMKSSEAVGLAPRTPPKSTSTS*
PpIAA11-1	MEGVLGSGGGGGGSAGGSLIMSTLSREDNLAMSSEDSSSPDESELELCLGLSLGGGGGGCLGKAQQGPRGQYARILTAKDFPSVRSSLSSSSASSSSSSSSSLSSANVTAGTKRSADSVAAANGASSQVVGWPPIRTYRMNSLVTQAKSSSTEVFNSVDEKSECKNTAGKANSGNAKEKGHLRASLFVKVNMDGTPIGRKVNLSAQSCYEALAQTLEDMFDGPSMHLNSIRSGGQEEHGIMAGATRPSKLLDGSFEFVLTYEDKDGDWMLVGDVPWGMFLGTVKRLRIMRTSEANGLAPRLQEKNVRQRCQPI*
PpIAA11-2	MRVGGESARRTSRHMGPIIITLSTTSSTYPSLPSVFALLLPLHSSPSSFVVHLLYTTLKQTNKFPQLSNSQSFLSQTHNFFNLNFFDLFKIFNLFSCLSLDQFMEGTLGLLGGGGGSSGGSSNESAMSKVEVVEQDYVGMSSEATSYPAEAELELGLGLGLSLGGGGGGGAGKQPKPCAWGERGRILTAKDFPSMVGSAVPSSRFSHRPNASSAVAVSGTKRAADSVSQDGGSPTAVSQVVGWPPISAARLNSLVNQAKTARAEDDKEDGEKSKDTSKKKINMGNKTTAKDKGRLGFVKVNMDGIPIGRKVDMNAHSCYETLAQTLEDMFFSPTTAIGGDKEQATKPSKLLDGSSEFVLTYEDKEGDWMLVGDVPWGMFISSVKRLRIMRTSEANGLAP…
PpIAA30-1	MGRGRAPTSSTSCSSSIDSSNHPGPALSTTPSSSSQTLPSSFSHSQFRQLKRDLSTDLRLGLSLSPSASHSQQHNPSVARGSSSDLAYSNQPKEEAMNNYAAAAADEGSNDNDDHTTSTFYVKVYMAGHAIGRKLDLLAHDGFHDLIRTLEHMFNTNILWGDEVDRVHSESGRDVHVLTYEDEEGDWLMVGDVPWEMFLSAAKRLKITRTFPC*
PpIAA30-2	MGRAAHSSSSSIDSSSHPDLLLPVPAGSSSSSSLSQKINGNYGNSHINTRTDLSTDLRLGLSISPSSHSDLSSTSTPGEEALINWPPIKSILRSRLAGKADHPSLFVKVYMEGIPIGRKLNLFAHDGYAALITTLSLMFKATILSGPEENHVHSDKYHVLTYEDQEGDWMLVGDVPWEIFLTTVKRLKITRADRC*
PpIAA5	MAKEGLGLEITELRLGLSSGPRLVDKNEKKRVFSQIAGGDGHNNSTSSDDDRKSETKNQVVGWPPVCSYRRKINSLNETSKMYVKVSMDGAPFLRKIDLSIHNQYADLAVALEKLFGCFGIGEVLKDAENCEFAPIYEDKDGDWMLVGDVPWEMFIESCKRLRIMKRSDAKGFGLQPKGFLKATMKDDPK*
Prupe.3G064200.1	MSMPLEHDYIGLTETSSMERSSEKISSSSSSALSTTEDEKGSAFNLKETELRLGLPGSRSPDRKSGLGIGVSIFGKDLEDNNHNGYSPNPSKNPVSGAKRGFSDAIDGSSEKWVFGSEVDMGKGAILFSPRGMNNVKSLGVESNGKTQQLCASAQAKQEVASVPQSPKPVLEKKTQVSEHASAPAAKAQVVGWPPIRSFRKNSMASNLAKNNDDAEGKQGSGCLYVKVSMDGAPYLRKVDLKTYNNYTELSMALEKMFSCFTIGQCSSNGIPERDGLSASRLMDLLHGSEFVLTYEDKDDDWMLVGDVPWKMFTETCRRLRIMKGSEAIGLAPRAVEKCKNRN*
PpIAA27	MSMSLEHDYIGLSESASSMESSDKSAERDRGTALNLKATELRLGLPGSESPDRDCGGGLVEDKTGYSVCVVKGLVSGAKRGFSDAIDGASGKWIFSGSGGSEVDMGKGGNLLSPRGVNGGKALAGSESNNQPTSLAVSAVKDGGQQSPKPLHEKKPQVSASASAAKAQVVGWPPIRSFRKNSMASVPPRNDDDAEGKMGPGCLYVKVSMDGAPYLRKVDLKTYGSYVELSLALEKMFSCFTIGQCGSHGVSRDGLSESRLMDLLNGAEYVLTYEDKDGDWMLVGDVPWEMFTDTCKRMRIMKSSEAIGLAPRAMQKCKKSN*
PpIAA29-1	MELQLGLSLALPVHNPVKGFDMRNHGDGVEKKEISVGLGLESTKNQVRNKRSFDVAFDESAGNESKMLPLLLWSGQPNEEGDEKGQKRRDSVSVITKNEGEGNHVVGWPPIKSWRKKMLHQHHGVGHDHHHHHQYPHHQNQILEANSMPMSMLVKVKMEGVGIVRKIDIRPHHSYQTLKDTLITMFSKCKRSGGKEGGGAGAEYILAYQDKQGDWLLVADVPWQTFIKSVQRLQILRKGG*
PpIAA29-2	MELQLGLALPSNPIKGFDLNNFGYEAKEVAAVSKHIHYDNKKRSFDQAFDEHNNNTSRSTAAVPRTLPLFLWNNNQPNHHDKDDDPDKHQDNNSRFTIVIKNDGDGLVGWPPIKSWRKEACFHNHNHGHGHRTVGNGSGGGGRGSSNHHHSTFVKVKMEGVGIARKIDLSLHHSFRTLADTLMDMFDKCQMDSNNYKLTYQDREGDWLLARDVPWRTFIRSVQRLKLVKKSD*
PpIAA13	MGFEETELRLGLPGNGGSHEGDQAAAVTMRKRGFSETESSEDEISCETSCVDLKLNLSNSKEQAITTGKDVTEKSKTNKDNKLDLPAADPAKPPAKAQVVGWPPVRSFRKNMFTALQKSPSDKESEHNKGSSNAVTLVKVSMDGAPYLRKVDLKMYKSYPELSDALAKMFSSFAIGNCGSQGMKDFMNESKLMDVLKGSDYIPTYEDKDGDWMLVGDVPWEMFVESCKRLRIMKGKEAVGLAPRAMEKCKNRS*
PpIAA32	MDPNASRFLFNPSTLQSVYYEAKENDGIIDLGLSLRALQPETYHPSEQLESLEGYDDLIDWPQANLNLKNSSIIHPRNNPEDCDEEAEGVQSKERWAYVKVNMDGIIIGRKVCILDHSSYSSLAFQLEDMFGRQSVSGLRLFQTGSEFSLFYKDRDDNWRTVGDVPWREFVECVKRLRIARKNEALLSSSLKFN*
Prupe.1G540700.1	MSPPLLGVGEEEEGHSDVTLLSSSVSMESVCHNSSELKERNYMGLSDCSSVDSSKVSTVSGGSKNSLNLKATDLRLGLPGSQSPERDSELRLISTQLDEKPLFPLHPIMDGNYSSLQKTVVSGNKRGFSDAMDGFLEVKTTSLYERELDLFIYFRITSGFTTAIFVMQGKYANSEVNLLLSPRTSPNLGLKTGSGLENLATQPAKTKEVASAKMVQERPHAVNETRPNHNGSGNSTSSAPATKAQVVGWPPIRSFRRQTLATTSKNTEEVEGKSGPGALFVKVSLDGAPYLRKVDLKNYSAYQELSSALEKMFSCFTIGQYGSHGAPGREISESKLKDLLHGSEYVLTYEDKDGDWMLVGDVPWNMFIDTCKRMRIMKSSDAIGLAPRSMEKCRNRN*
PpIAA9	MSPPLLGGEEEGQSNGSMVASSRSMDCISHNGSGLKERNYLGLSDCSSVDSSTVSSLSEEKKNKLNFQATELRLGLPGSQTPEREPDLCLLSSGKLDEKPLFPLLPSKDGICSSSQKNVVSGNKRGFADTMDGYSEVKSSVYTEGNWMFHAAGSDSESPESVGQGKFPVNSINVMLSSRPSGTQPTMTKEELTKVLQEQSHATNGATRNPLGASNNSSAPAAKAQVVGWPPIRSFRKNSLATTSKNNDEVNGKPGPGGLFVKVSMDGAPYLRKVDLRTYSTYQELSSALEKMFSCFTIGQYGSHGAPGRERLSESKLRDLLHGSEYVLTYEDKDGDWMLVGDVPWEMFIDSCKRLKIMKGSDAIGLAPRAMEKSKNRN*
PpIAA30-3	MAASAVSRKMPNMLGVERDLNLKETELCLGLPGGGTVPEPETPRATGKRGFSETIDLKLNLQSKEDLNDNVKNIASKEKNNLLTCTKDPAKPPAKAQVVGWPPVRSYRKNIMAQKSSSEESTEKGSGCSAAFVKVCMDGAPYLRKVDLKMYKSYQELSNSLAKMFSSFTMGYYGAQGMIDFMNESKLMDLLNSSEYVPTYEDKDGDWMLVGDVPWEMFVDSCKRLRIMKGSEAIGLAPRAMEKCKNRS*
PpIAA16	MSTVTHEGQHQKYSLINFEETELRLGLPGGIANPGKDGEAAKNNGKRGFSETVDLKLNISSQDETADEDDQDQQLLELKKEKNAAAPAPGANDPSKPPASKAQVVGWPPVRSFRKNIATVQKKSSDEGEKSNSNISAAFVKVSMDGAPYLRKVDLKLYKSYQELSTALGKMFSSFTIGNCGSDGMKDFMNESKLIDLLNGSDYVPTYEDKDGDWMLVGDVPWGMFVDSCKRLRIMKGSEAIGLAPRAVEKCKNRC*
PtIAA33-1	MNSSFDSKKREDSLKGRWQEIRRVPNMSQYTRPTSSVPNFMAKPITFPGFEDDDVVSTMIPPVTVALEGRSICQRISLHKHESYHSLAKALRQMFVDGAGSDSGQNTSSASDSVSDLDLDLSNAIPGHLIAYEDIENDLLLAGDLNWQDFVRVAKRIRILPAKGNSRKATGGTAV*
PtIAA33-2	MNGFESQQRQEPLKRRWQEITSVPNMSQFPRPTSSLPNFMTKPITFPGFEDDDLVSTMIPPVTVVLEGRSICQRISLHKHASYHSLAKALRQMFVDGGSDSGGSTASSASESVSDHDLDLTNAVPGHLIAYEDIESDLLLAGDLNWKDFVRVAKRIRILPAKGNSRKRTGGAA*
PtIAA28-1	MEENTRCFNMTSEHKSQKASEEKKLELRLGPPGETFLGYKTNPTTNGAKRVLQHPVGAKTSEGNWFTDTNVKQCKKFSCYQEEAEKVFSSPWLSSSLHSSSFHREAKKELQKPKPSFLQCSKVEELQYPDKMACSTPASASFSVTTDGANSCHKRCALATVVGWPPIRSFRKNIASSSTSKMVSELPNKTSEEGSSLKPDSFRNDLFVKINMEGVPIGRKINLNAYDSYEKLSVAIDELFRGFLAAQRETCDPMGENKMDEAKENCSVSGSREYTLVYEDNEGDRILVGDVPWHMFVSTAKRLRVLKSTEKVSVGINKQEKTPPSCAVELGR*
PtIAA28-2	MEEYIQGFNMTSEKEEWHKSHKASEDKKLELRLGPPGEISLVYKTNPTTHGAKRVLEHTVGAKPSEGYWFTDTDEKQYKKFSGYEEGAEEVFSSPWLSNPLHSSTFHRETQKELLQPKPSFLQCSKVEELQCPDKMACSTSSSVPFPATTAGTNGCHKRAALAPVVGWPPIRSFRKNLAGSSTPKLVSESRNKPPKEGSSLKPDSFRNDLFVKINMEGVPIGRKINLNAYDSYEKLSVAIDELFRGLLAARRETADPRNDKKVKEANANAGSVSGSGEYTLVYEDNEGDRILVGDVPWHMFVSTAKRLRVLKSTEISTPQLSVGNNKQEKTPLSPAVEIGR*
PtIAA7-1	MEGCSKNVEACPQLLDLIPKEREWLGKGEDERSSSEDRKLELRLGPPGEDWSLKSTSNRERRERHKSQLLSFGYFTTGNQQTHKFPSSAENSHVWFNKKQQGKVPPSYLNFPSSSTPPTATATQQSLPVMDKESSQPCCTKVVVELPQCAEKKAFSTPAPANTAVPNSSQKRIAPGPVVGWPPIRSFRKNLATSSGSNSKPTFESQNKPAGTCKKGLFVKINMEGVPIGRKVDLKAYDSYEKLSTAVDELFRGLLAAQRDSSCNGIMNKQEGEKAIMGVLDGSGEYKLVYEDNEGDRMLVGDVPWHMFVSTVKRLRVLKSSEVSALNLGSSKHEKVPV*
PtIAA7-2	MEGCSKNVEACPRLLDLIPKEREWLGKREDERSSSEEKKLELRLGPPGEDWSLKNTSNRERHESQLNSFGYFTNGNQQTHKFPSSAENSHVWFNQQQQGQVAPPFLKFPSSSTPPAATASQQSLPIMAKESSQPCCTKAVVELQQCAEKKAFSPPAPANTAVPNSSQKRTAPGPVVGWPPIRSFRKNLASSSGSYSKPTVESQNKPVETCKKGLFVKINMEGVPIGRKVDLKAYDTYEKLSIAVDELFRGLLAAQRDSSSNGIMDKQEEAKAITGVLDGSGEYTLVYEDNEGDMMLVGDVPWHMFVSTVKRLRVLKSSEVSALSLGSIKQEKVAVN*
PtIAA4-1	MEGGVAYENDLNLKATELRLGLPGTSCTNEEQAVSGARNNKRPLPETREERGAKGKSDPRHDDQETAPAPKAQIVGWPPIRSYRKNTLQPKKAEAEAAAGMYVKVSMDGAPYLRKIDLKVYKGYPELLKALENMFKLTIGKNILINMHVQLYVVLIILMMKSVTMPGEYSEREGYKGSEYAPTYEDKDGDWMLIGDVPWE*
PtIAA4-2	MEGGVAYENDLNLKETELRLGLPGTGCTNEKGVSGARNNKRPFPETREEGGANGKSDAQHDDQETASAPKVQIVGWPPIRSYRKNSFQPKKAEDEAAAGMVQIVGWPPIRSYRKNSLQPKKAEDEAAAGMYVKVSMDGAPYLRKIDLKVYKGYPELLKALENMFKLTIGEYSEREGYKGSEYAPTYEDKDGDWMLVGDVPWDMFLSSCKKLRIMKGSEAIGLGCGA*
Potri.005G053800.1	MEFERDLNLEATELRLGLPGTATEQLEKQTPNSNVTKSNKRSLPDMNEDSAGRRESSSVSSNDKKSHEQETAPPTKTQVVGWPPIRSYRKNCLQARKLEAEAAGLYVKVSMDGAPYLRKIDLKVYKGYPELLEVVEEMFKFKVGEYSEREGYNGSEYVPTYEDKDGDWMLVGDVPWEMFINSCKRLRIMKESEARGLGCAV*
Potri.013G041300.1	MEFERDLNLDATELRLGLPGTATKQSEKQTPNSNLAKSNKRSLPDMNEEPAGSSRENSSTVSSNDKKSHDQETAPPIKAQVVGWPPIRSYRKNCLQAKKLEAEAAGLYVKVSMDGAPYLRKIDLKVYKGYPELLKALEEMFKSKVGEYSEREGYNGSEHVPTYEDKDGDWMLVGDVPWDMFINSCKRLRIMKESEARGLGCAV*
PtIAA1	MERSMAYESDLNLKATELRLGLPGSDEPEKPSTTPSVRSNKRASPEISEESRSKGSSSVSSNVENGERDSAPPAKAQVVGWPPIRSYRKNCLQPKKNDQVDGAGMYVKVSVDGAPYLRKIDLKVYKSYPELLKALENMFKLTIGEYSENEGYNGSEFAPTYEDKDGDWMLVGDVPWDMFISSCKRLRIMKGSEARGLGC*
PtIAA3	MERSMAYERHLNLKATELRLGLPGSDEPEKPSTTPSVRSNKRASPEISEESRSKGSSSLSSNVENSEGDDAPPAKAQVVGWPPIRSYRKNCLQPKKNDRVDGAGMYVKVSVDGAPYLRKIDLKVYRSYPELLKALEDMFKLTIGEYSEKEGYNGSDFAPTYEDKDGDWMLVGDVPWDMFISTCKRLRIMKGSEARGLGC*
PtIAA15	MSPENGSNLLESDAANVSFKETELTLGLPGESRGLALIEKTSGKRGFLETVDLNLGRSSNVDSDHNKYSGESETDVPNTAKPPAAKAQVVGWPPVRAYRKNAMKSCKYVKVAVDGAPYLRKVDLEMYNSYQQLLNALQDMFSCFSFTIRNYLNERTIMEQEVNNGVEYVPTYEDKDGDWMMLGDVPWKMFVESCKRLRLMKSSEATGFAPRTPSKCSSSS*
Potri.002G256600.1	MQGGFLGGGSGGSVCMSTVSMEDNVLMSSEDSSSPDEGELELGLGLSLGGASGFKDFGQRSSQQYARILTAKDLPSKVSSSSCCSSTTSSSSSTLSRANATAGTKRAADSVSASNGAASSQVVGWPPIRSHRMHIMVNQAKSQATEEFNSMNKRKNAVEEKVGNKNINIGNTKTRTSLFVKVNMDGTLIGRKVDLNAHGCYETLAQALENMFLRTTTTLNMARLSTPEHKIMIDAKRHSQLLGGSSEFVLTYEDKDGDWMLVGDVPWGMFISSVKRLRIMRMSEATGLGK*
PtIAA11-1	MMEGCLGLLGGGGSSGASTNKSTLSKVEVIEAEASSYPVEAELELGLGLSLGSGGGGKGKANAWGECGRILTAKDFPSVVSQPQRPNNNNSMPSTCVVGAVSGTKRAADSVSHEGGSPTAGSQVVGWPPIRAYRMNSLVSQAKAARAEEEKGIGEKDKSKENLKKKICNGNKTNATGNEKGHLGFVKVNMDGVPIGRKVDLNAHACYETLAQALEEMFFRSTTTINSIGGQKPLSKFSKLLDGSSEFVLTYEDKEGDWMLVGDVPWGMFLTSVKRLRIMRTSEANGLAPRLQDRNEKQRSKPV*
PtIAA11-2	MMAGGLGSLGGGGGSSGASTNDSTMSKVEVVEAEASSYPVEAELELGLSLGSGGRGGGGGGKGKANARGERGRILTAKDFPSVVSQPQRPNNNTSISSACVVGAVSGTKRAADSVSHEGGSPTAGSQVVGWPPIRAYRMNSLVNQAKAARAEEDKGIGEKDISKDNLKKKICNGNKTSAPSNEKGHLGFVKVNMDGIPIGRKVDLNAHACYETLAQALEEMFFRSATTINSIGGEKRQVTKPSKLLDGLSEFLLTYEDKEGDWMLVGDVPWGMFLNSVKRLRIMRTSEANGLAPRFQDRNEKQRIKPV*
PtIAA30-1	MGRGAASSSSSSFESSRYPSVSGESSFPHVKRDLSTDLRLGLGISTSRQDNPSTPSEQLLDWPPIKPSPGKAVTSEENECCSSTLFVKVYMEGIQIGRKLNLLAHDGYHDLIQTLDEMFNTSILWPEMDVEHSGKCHVLTYEDKEGDWLIVGDVPWEVFLPSVRRLKITRADSL*
PtIAA30-2	MGRGATSSSSSSFESSNYPSVSSKSSLSQLKKDLSTDLRLGLSISTSQQENPSTPSDQQLSDWPPIKPFLRKALASEENECSSATFFVKVYMEGIPIGRKLNLLAHDGYHDLIQTLDQMFNTSILWPEMDIEHSGQCHVLTYEDKEGDWLIVGDVPWEMFLPSVRRLKITRADSL*
PtIAA5-1	MAQPLGLEITELRLGLPGSDDGHKNDKKRVFSEVSGEANSTTDDRKVQTKSQVVGWPPVCSYRKNISFNERDRHHETSKIYVKVSMDGAPFLRKIDLGMHKEYSDLVVALERLFGCYGIGKALKDEYVPIYEDKDGDWMLVGDVPWEMFFESCKRLRIMKSSEAKGFGLQPRGALKGISKDERH*
PtIAA5-2	MAQPLGLEITELRLGPPGSENGPKNEKKRVFSELSGEANSTTDGRKTQTTSQVVGWPPVCSYRKKNSFNEKDSHETSKIYVKVSMDGAPFLRKVDLGMHKEYSDLVVALEKLFGCFGIGKALKDTDDCEYVPIYEDKDGDWMLVGDVPWEMFIESCKRLRIMKRSEAKGFGLQPRGALQQGNISKDDRD*
Potri.003G051300.1	MSSIPKEHDYIGLSETPSMEKISDKLSSSSSTLSTEENINSNSNSNSNSTNTSLNLKETELRLGLPGYQSPERKLTLPAAGVSLFGKDIDTNNTNGYPLRPLKNLVSGTKRGFSDAIVGSSGKWVFSGSNGSEVDLGKGAILFSPRGDNGNSQKSCVAGPAKKDDVAQSPKPVQEKISQVAAANENSSAPAAKAQVVGWPPIRSFRKNTMASSLVKNNEDVEGKSGYGCLYVKVSMDGAPYLRKVDLKTYSNYLELSSALEKMFSCFTIGQCGSHGLRGQDGLTESRLKDILHGSEYVLTYEDKDGDWMLVGDVPWDMFTNSCRRLRIMKGSEAIGLGRYSCKIFSSNCLTCLNSEHMTLIIHYGLFLRIQEPDWMNLLSFCLYLHI*
PtIAA27-1	MSMPLEHDYIGISSEVSSMENTSGTDTINISTTASKGLNLKATELRLGLPGSDSPERGNENQQLGFSLNNNNSKDKSFVSGARRGFSVAIHGGSANWVFSGNAGSDPNFSLRGANSGKEGFPHSSKPVVQENKSQVDGANTNGHGAAPASKAQVVGWPPIRSFRKNTMASHLSKNDDGAEVKSGSGCLYVKVSMDGAPYLRKVDLKTFGSYMELSSALEKMFSCFTIGQCGSHVVPGQDGLSESRLMDLLHGSEYVLTYEDKDNDWMLVGDVPWKMFTDSCRRLRIMKGSEAIGLAPRAMEKCKSRN*
PtIAA27-2	MSCVCRAQVVGWPPIRSFRKNTMASHLSKNDDGAEVKSGSGCLYVKFLAQDGLSESRLMDLLHGSEYVLTYEDKDNDWMLVGDVPWMFTDSCRRLRIMKGSEAIGLAPRAMEKCKSRN*
PtIAA27-3	MYSIPKEHDYIGLSETPSMENISEKLSSSSTSSSTLSTEEKNNSSSSNSNNNNKNNNTSLNMKETELRLGLPGSQSPERKPTVPAAGVSLVGKDIDTNNTNAYSLIPVKNLVSGAKRVFSDAIDGSTGKWVFSGGNGSEVDLSKGAVLFSPRGDNGNPQKSRVAGPAKKDVAQSPKPVQEKNSQVAAANENSSAPAAKTQVVGWPPIRSFRKNTMASSLAKNNEDVDGKSGYGYLYVKVSMDGAPYLRKVDLKTYGNYLELSSALEKMFGCFTIGQCGSHGLAARDGLTESCLKDLHGSEYVLTFEDKDGDWMLVGDVPWDMFTDSCRRLRIMKGSEAIGLAPRAMEKCKNRN*
Potri.006G255200.1	MELQLGLSLPTYNFIENFDLNNGGFEPKDQMLGSKPWISCEDGNYLDNKRSFEVAFEKNIKDASQELPLLLWSGQPNDEDDWNGEKKISRSINKDDEEENQVVGWPPIKSWRKKVLHHQHQAGHVVNSTRMATAGNYEYGTGSNSKYVKVKMEGVAITRKIDLRLYNSYQTLTKSLISMFAKCKNLEKDAARYSLTYQDKDGDWLIAGDVPWQTFMESVQRLKIVRNAG*
PtIAA29-1	MELQLGLGLPSEKTMKGLDLNSYVSEPKELLGSGQLHLGSYSWFSTNDNDKKRSFIDASEESSRNEDVPRTLPLLVWNNQPNEEDDPPKDLDNHCNYSFSSNKSDGESDGIVGWPPIKFKRKKLSRQNSRVLEVNRAVDNGCEDCQARSSNSMYIKVKMEGVGIARKIDVSVYRCFPTLKHTLLDMFGICQENSSNYRLTYQDREGDWLLAEDVPWRNFLGSVQRLKLMRSSN*
PtIAA29-2	MELQLGLGLPSEKTMKGLDLNSYVSEPKGLLGSGQLQLGQYSWFSTNANDKKRSFIDAFEESSGNEDGPQTLPLLVWNNQPNDEDDFPKDLDNHSSNSCASNKSDGESDWIVGWPPIKFKKKKLSRQSSRALEINRAVDNGYEDCQARTSKYMYIKVKMEGVGIARKIDVSLHHSFPTLKQTLLDMFGICQENSSNYRLTYQDREGDWLLAEDVPWRNFLGTVQLLKLMRRSS*
PtIAA13-1	MEVEKGTKMRFEETELRLGLPGNGGGGTEGGEFARKRGFSETVDLKLNLSSKEGGIDPNHEKTQREKNLLATDPAKPPAKAQVVGWPPVRSFRKNMLAVQKSSTDQESTDKVPGGNATFVKVSMDGAPYLRKVDLKMYKTYHELSDALGKMFSSFTIGNCGSHGMKDFLNESKLIDLLNGTDYVPTYEDKDGDWMLVGDVPWDMFVESCKRLRIMKGTEATGLAPRAMEKCKNRSFK*
PtIAA13-2	MEVEKGTKMGFEETELRLGLPGNGGGAEGEMVRKRGFSETVDLKLKLSSKESGADPNHEKTSSLQREKNLLATDPAKPPAKAQVVGWPPVRSFRKNMLAVQKSSTDQECEKVPGGNATFVKVSMDGAPYLRKVDLKMYKTYQELSDALGKMFSSFTIGNCGSHGLKDFLNESKLIDLLNGTDYVPTYEDKDGDWMLVGDVPWDMFVESCKRLRIMKGTEATGLAPRAMEKCKNRSYK*
PtIAA32	MDSNASGFLLNPPALHSTYYQPREDDGIIDLGLSLRTLKPEAYHPSGHLVGLEGYGDLMDWPRANSPLKHSTSSYIRFTPQDCDEEAEGVQSKDRWAYVKVNMDGVIVGRKICILDHGGYSSLALQLEDMFGRQSASGLRLFQAGSEFCLFYKDREENWRTVGDVPWKEFVESVKRLRIARKSEPLLPYSPAFS*
PtIAA9	MSPPLLGVVEEEGHSNVTLLASPASAESACLNGLELKERNYMGLSDCSSVDSSAVSAASDERKTSLNLKATELRLGLPGSQSPERNHELSLLSSALLDEKPFFPLHPSNDGHYSSTQKNVVSGNKRVFSDAMDEFSESKFLSNSEVNAMLSPRPSPNMGLKPGMLENLGVQQAKVKEIVAPKAGQERPHAANETRPLRNSSANNSSAPAPKAQVVGWPPIKSFRKNSLATTSKNTEEVDGKAGPGALFIKVSMDGAPYLRKVDLRNYSAYQELSSALEKMFSCFTIGQYGSHGAPGREMLSESKLKDLLHGSEYVLTYEDKDGDWMLVGDVPWEMFIETCKRLRIMKSSDAIGLGAFVMYLKPILLLF*
PtIAA30-3	MTTSVLGTERTDLNYKETELCLGLPGAVGAKNEVETPNKATGKRGFAETVDLKLNLQAKEGVMDLNENIKNITSKDKNHLPAVTIKDPAKPPAKAQVVGWPPVRSYRKNVMAQKNASEEGEKASTGGSSAAFVKVCMDGAPYLRKVDLKMYRSYQELSDALAKMFSSFTMGNYGAQGMIDFMNESKLMDLLNSSEYVPSYEDKDGDWMLVGDVPWEMFVNSCKRLRIMKGSEAIGLVSAPRAMEKCKSRT*
PtIAA30-4	MATATVLGTEMADLNYKETELCLGLPGAVGVKNEVETPNKATGKRGFAETVDLKLNLQAKEGVMDLNENIKNIASKDKNHLPADTIKDPAKPPAKAQVVGWPPVRSYRKNVLAQKNASEEGFRAQVVGWPPLRSYRKNVLTQKNASEEGDKASTGGSSAAFVKVCMDGAPYLRKVDLKMYKSYQELSDALAKMFSSFTMGNYGAQGMIDFMNESKLMDLLNSSEYVPSYEDKDGDWMLVGDVPWEMFVDSCKRLRIMKGSEAIGLGMHLVISSYITIYNNLLLKFLNIINNSLLL*
PtIAA16-1	MTSIMGAETADTYSMINYEETELRLGLPGGASNGNDGEAAKGNGKRGFSETVDLKLNLSTKETGKDGSDQEKVVMKEKTVAPRPNDPAKPPSKAQVVGWPPIRSFRKNVMAVQKNSNDEGEKASSSGTTGTAAFVKVSMDGAPYLRKVDLKLYKSYRELSDALGKMFSSFTIGNCGSQGTKDFMNESKLIDLLNSSEYVPTYEDKDGDWMLVGDVPWGMFVDSCKRLRIMKGSEAIGLGYPKSCGEVQEQKLKCFFPKLIYDGQLIPTVQKEKETCRLIEL*
PtIAA16-2	MTSIMGAEPEKYSMINFEETELRLGLPGGIGNGNDGEVAKSNGKRGFSETVDLKLNLSTKESGKGGDEEKVMKEKTVAPPASTDPAKPPAKAQVVGWPPIRSFRKNVMAVQKNSNDNGEKSGSSGTGVAFVKVSMDGAPYLRKVDLKLYKSYQELSDALGKMFSSFTIGNCGSQGMKDFMNESKLIDLLNGSDYVPTYEDKDGDWMLVGDVPWEMFVDSCKRLRIMKGSEAIGLAPRAVEKCKNRI*
ATIAA33	YE*FRATKPRLFAKKVSSRQQHHTTTS*HHDTFHTQTGFQKP***QLQLWSGREIIPRLWA*RRGRSCFIGGSSGYGCARGTFYMSTHKPRQAWELSELGFGSKANVCRWS*FNGRS*SVKRHSWPSYCL*RHGERSPSCRRSYLEGLCSCSEENSNLAGQGKHKTS*KKRV
ATIAA28	MEEEKRLELRLAPPCHQFTSNNNINGSKQKSSTKETSFLSNNRVEVAPVVGWPPVRSSRRNLTAQLKEEMKKKESDEEKELYVKINMEGVPIGRKVNLSAYNNYQQLSHAVDQLFSKKDSWDLNRQYTLVYEDTEGDKVLVGDVPWEMFVSTVKRLHVLKTSHAFSLSPRKHGKE*
ATIAA26	MEGCPRNREIGPKLLDLIPQGRKWYQEDKNNTDQEKKLELRLGPPGGDEEDHSAIKKKNTEIRNIKKETEDKSFHCFNGNHFSPSNKTTSVPHISQKRTAPGPVVGWPPVRSFRKNLASTSSSKLGNESSHGGQINKSDDGEKQVETKKEGMFVKINMDGVPIGRKVDLNAYNSYEQLSFVVDKLFRGLLAAQRDISDGQGEEKPIIGLLDGKGEFTLTYEDNEGDKMLVGDVPWQMFVSSVKRLRVIKSSEISSALTFGCSKQEKMMH*
ATIAA18	MEGYSRNGEISPKLLDLMIPQERRNWFHDEKNSVFKTEEKKLELKLGPPGEEDDDESMIRHMKKEPKDKSILSLAGKYFSPSSTKTTSHKRTAPGPVVGWPPVRSFRKNLASGSSSKLGNDSTTSNGVTLKNQKCDAAAKTTEPKRQGGMFVKINMYGVPIGRKVDLSAHNSYEQLSFTVDKLFRGLLAAQRDFPSSIEDEKPITGLLDGNGEYTLTYEDNEGDKMLVGDVPWQMFVSSVKRLRVIKTSEISSALTYGNGKQEKMRR*
ATIAA4	NGKS*CL**AC*PKGNRAEIGITRDRRNCFLWKKQQKSFT*SY*ERD*IHWKN*NRFSSKGSDCWMATS*ILQKEQCSDKEE*I*RSRKLCESKYGWCSISKEDRSNDV*TISRVDEIT*KHV*ILCGRIF*ERRI*RLRLCTYL*RQRW*LDACW*CSLGDVCFVL*EAKDHERI*S*RFRLWWSL
ATIAA2	MAYEKVNELNLKDTELCLGLPGRTEKIKEEQEVSCVKSNNKRLFEETRDEEESTPPTKTQIVGWPPVRSSRKNNNSVSYVKVSMDGAPYLRKIDLKTYKNYPELLKALENMFKVMIGEYCEREGYKGSGFVPTYEDKDGDWMLVGDVPWDMFSSSCKRLRIMKGSDAPALDSSL*
ATIAA1	MEVTNGLNLKDTELRLGLPGAQEEQQLELSCVRSNNKRKNNDSTEESAPPPAKTQIVGWPPVRSNRKNNNNKNVSYVKVSMDGAPYLRKIDLKMYKNYPELLKALENMFKFTVGEYSEREGYKGSGFVPTYEDKDGDWMLVGDVPWDMFSSSCQKLRIMKGSEAPTAL*
ATIAA3	MDEFVNLKETELRLGLPGTDNVCEAKERVSCCNNNNKRVLSTDTEKEIESSSRKTETSPPRKAQIVGWPPVRSYRKNNIQSKKNESEHEGQGIYVKVSMDGAPYLRKIDLSCYKGYSELLKALEVMFKFSVGEYFERDGYKGSDFVPTYEDKDGDWMLIGDVPWEMFICTCKRLRIMKGSEAKGLGCGV*
ATIAA15	SPEEYVRVWPDSGDLGGTELTLALPGTPTNASEGPKKFGNKRRFLETVDLKLGEAHENNYISSMVTKYQLVGWPPVATARKTVRRKYVKVALDGAAYLRKVDLGMYDCYGQLFTALENMFQGIITICK*S
ATIAA10	MNGLQEVCSSSGSVMIGLPAEEDENAAHSSEDSSCPDESVSETELDLALGLSIGRRKVRSSLSSSSSSLTRESGTKRSADSSPAAASNATRQVAVGWPPLRTYRINSLVNQAKSLATEGGLSSGIQKETTKSVVVAAKNDDACFIKSSRTSMLVKVTMDGVIIGRKVDLNALDSYAALEKTLDLMFFQIPSPVTRSNTQGYKTIKETCTSKLLDGSSEYIITYQDKDGDWMLVGDVPWQMFLGSVTRLRIMKTSIGAGVGK*
ATIAA12	MRGVSELEVGKSNLPAESELELGLGLSLGGGAWKERGRILTAKDFPSVGSKRSAESSSHQGASPPRSSQVVGWPPIGLHRMNSLVNNQAMKAARAEEGDGEKKVVKNDELKDVSMKVNPKVQGLGFVKVNMDGVGIGRKVDMRAHSSYENLAQTLEEMFFGMTGLYCFQMRTL*
ATIAA13	MITELEMGKGESELELGLGLSLGGGTAAKIGKSGGGGAWGERGRLLTAKDFPSVGSKRAADSASHAGSSPPRSSSQVVGWPPIGSHRMNSLVNNQATKSAREEEEAGKKKVKDDEPKDVTKKVNGKVQVGFIKVNMDGVAIGRKVDLNAHSSYENLAQTLEDMFFRTNPGTVGLTSQFTKPLRLLDGSSEFVLTYEDKEGDWMLVGDVPWRMFINSVKRLRVMKTSEANGLAARNQEPNERQRKQPV*
ATIAA11	WKAVPLVDRLRLCQTMKISSFLVRILLLL*GMSLSLVLR*ALVAKGIEIVGFTLMILLLLHHLLL*AELA*LLGSRGQLIPWLQLVGKLWDGHQ*GLTE*TVWLTKLRLQPLKIRTWR*VKP*TRIEVIQQR*EIPCLLR*LWMAFLLEGKSI*MLINAMNHCQTL*RKCF*NLN*VHAH*KPMVTWKHRSRYYQMGLPD*Y*RMKTRKEIGCLLAMFRGGCLLVQ*EGSG**KHRRLLVKVIL*SK**STKNPLCLKQ**DRSQIKEKTKTL*EASSSSLPFTVSFLALPFFF*LVICSLCK
ATIAA20	MGRGRSSSSSSIESSSKSNPFGASSSTRNLSTDLRLGLSFGTSSGTQYFNGGYGYSVAAPAVEDAEYVAAVEEEEENECNSVGSFYVKVNMEGVPIGRKIDLMSLNGYRDLIRTLDFMFNASILWAEEEDMCNEKSHVLTYADKEGDWMMVGDVPWEMFLSTVRRLKISRANYHY*
ATIAA31	MEVSNSCSSFSSSSVDSTKPSPSESSVNLSLSLTFPSTSPQREARQDWPPIKSRLRDTLKGRRLLRRGDDTSLFVKVYMEGVPIGRKLDLCVFSGYESLLENLSHMFDTSIICGNRDRKHHVLTYEDKDGDWMMVGDIPWDMFLETVRRLKITRPERY*
ATIAA30	NGKREKLIVFIDREQLQKQPIWCVFE*YSEPKHGPETRAQLRIIFRTILQRWR*P*I*WSRCGRGNDDHGRRRAKRV**CRKLLRESEHGRSSYWEKDRSFIS*WIS*FDHNSRLHVQCFNPWG*RRRYV**EESRANVRRQRR*LDDGWRCSLGDVLV*REKTKDLKSLSLL
ATIAA6	MAKEGLALEITELRLGLPGDNYSEISVCGSSKKKKRVLSDMMTSSALDTENENSVVSSVEDESLPVVKSQAVGWPPVCSYRRKKNNEEASKAIGYVKVSMDGVPYMRKIDLGSSNSYINLVTVLENLFGCLGIGVAKEGKKCEYIIIYEDKDRDWMLVGDVPWQMFKESCKRLRIVKRSDATGFGLQQD*
ATIAA19	MEKEGLGLEITELRLGLPGRDVAEKMMKKRAFTEMNMTSSGSNSDQCESGVVSSGGDAEKVNDSPAAKSQVVGWPPVCSYRKKNSCKEASTTKVGLGYVKVSMDGVPYLRKMDLGSSQGYDDLAFALDKLFGFRGIGVALKDGDNCEYVTIYEDKDGDWMLAGDVPWGMFLESCKRLRIMKRSDATGFGLQPRGVDE*
ATIAA5	MANESNNLGLEITELRLGLPGDIVVSGESISGKKRASPEVEIDLKCEPAKKSQVVGWPPVCSYRRKNSLERTKSSYVKVSVDGAAFLRKIDLEMYKCYQDLASALQILFGCYINFDDTLKESECVPIYEDKDGDWMLAGDVPWEMFLGSCKRLRIMKRSCNRG*
ATIAA27	NVCICSSRA*LHRFVRVSNHGSNNNV*QNQNQRQ*QRSQFQGYRVKTRFTRF*VAGASRLKILGSQQE*LSRVRCQKGVLRRY*RL*QMGLLSWIHYCYW*CRLGFWSPYLRR*RWKVDNFH*TGCSG*GEEELCYSSSFKSTSGGMATNKIIQEELNGFFSISETW**LRD*RSRS*VWTRTTLLVCQSEYGRCSLLEENRSQDLQKLP*ALFCS*EDVQLLHHWSVWFSWRVWQRWVKRESLD*SLAWF*VCCNL*R*RQ*LDAGRRCPLGNVYMLLQEAENHEEL*GYRLSSKGDGEVQKQEL
ATIAA29	WSWILVYLFHLINLPS*GLTLTSTSIVRSRVLRLVWVPKNCVLRRRLG*GMWRKIVICQNSVCLP*MASPTRKTKILWNPSLQ*FTRMRRKIAKLLDGHQ*KHV**SMVVIIIVIFVITIIARIIIVVGGSRR*TTTYLIQQRLLWDHHLLRQYHQDHQCMLRLRWMVWQ*QEKWISSFLTLTSPSLTP*SLCLPNVKIATEKIQIIHSPSKGKRVTGYFEGMLHGRSLRNLFIGYQ*LEIDRVHIQDVCFK
ATIAA32	MDPNTPADFFKGSSKFHTYYSQTKKGGGVIDLGLSLRTIQHETYLPPARMIGLDGYGELIDWSQPSYNSITQLKSEDTGHQRLAQGYYNNEGESRGKYAYVKVNLDGLVVGRKVCLVDQGAYATLALQLNDMFGMQTVSGLRLFQTESEFSLVYRDREGIWRNVGDVPWKEFVESVDRMRIARRNDALLPF*
ATIAA34	MYCSDPPHPLHLVASDKQQKDHKLILSWKKPTMDSDPLGVFPNSPKYHPYYSQTTEFGGVIDLGLSLRTIQHEIYHSSGQRYCSNEGYRRKWGYVKVTMDGLVVGRKVCVLDHGSYSTLAHQLEDMFGMQSVSGLRLFQMESEFCLVYRDEEGLWRNAGDVPWNEFIESVERLRITRRNDAVLPF*
ATIAA8	MSSGNDKIKQVLHIEDLMSYRLLSVDKDELVTSPCLKERNYLGLSDCSSVDSSTIPNVVGKSNLNFKATELRLGLPESQSPERETDFGLLSPRTPDEKLLFPLLPSKDNGSATTGHKNVVSGNKRGFADTWDEFSGVKGSVRPGGGINMMLSPKVKDVSKSIQEERSHAKGGLNNAPAAKAQVVGWPPIRSYRKNTMASSTSKNTDEVDGKPGLGVLFVKVSMDGAPYLRKVDLRTYTSYQQLSSALEKMFSCFTLGQCGLHGAQGRERMSEIKLKDLLHGSEFVLTYEDKDGDWMLVGDVPWEIFTETCQKLKIMKGSDSIGLAPGAVEKSKNKERV*
ATIAA9	NVPGRGATEQCIGG*FFTY*QLHLQEHSRRT*RA*LLGSL*LFFCWKLYSLSPC*R*QSYYQPQGYGADTWSSWITISCERHRA*PFEPSKAR*EAILSFASF*R*DMLLLAKEQCIGKQKRLF*HNGSVC*S*KFSVY*EKLDVP*SSSHPVCNKERCATKHTQRTV*HYKQ*L*STCSQGTNCRLASSEILQEEHIGHYL*EQ*RS*WEARFWGSLREGQYGWCSLSEES*PEELH*LRGAFFSLGENVHHFHSWSMWI*WSCWEGYA**DQAQGSFEWKRLCAHL*G*GW*LDACWRCSVGDVY*CLQEAEDNERV*CYWVSCSSESNGEIEDESL
ATIAA7	MIGQLMNLKATELCLGLPGGAEAVESPAKSAVGSKRGFSETVDLMLNLQSNKEGSVDLKNVSAVPKEKTTLKDPSKPPAKAQVVGWPPVRNYRKNMMTQQKTSSGAEEASSEKAGNFGGGAAGAGLVKVSMDGAPYLRKVDLKMYKSYQDLSDALAKMFSSFTMGNYGAQGMIDFMNESKLMNLLNSSEYVPSYEDKDGDWMLVGDVPWEMFVESCKRLRIMKGSEAVGLAPRAMEKYCKNRS*
ATIAA17	MMGSVELNLRETELCLGLPGGDTVAPVTGNKRGFSETVDLKLNLNNEPANKEGSTTHDVVTFDSKEKSACPKDPAKPPAKAQVVGWPPVRSYRKNVMVSCQKSSGGPEAAAFVKVSMDGAPYLRKIDLRMYKSYDELSNALSNMFSSFTMGKHGGEEGMIDFMNERKLMDLVNSWDYVPSYEDKDGDWMLVGDVPWPMFVDTCKRLRLMKGSDAIGLAPRAMEKCKSRA*
ATIAA14	MNLKETELCLGLPGGTETVESPAKSGVGNKRGFSETVDLKLNLQSNKQGHVDLNTNGAPKEKTFLKDPSKPPAKAQVVGWPPVRNYRKNVMANQKSGEAEEAMSSGGGTVAFVKVSMDGAPYLRKVDLKMYTSYKDLSDALAKMFSSFTMGSYGAQGMIDFMNESKVMDLLNSSEYVPSYEDKDGDWMLVGDVPWPMFVESCKRLRIMKGSEAIGLGKFSFLFVSISGSFLFFQ*
ATIAA16	MINFEATELRLGLPGGNHGGEMAGKNNGKRGFSETVDLKLNLSSTAMDSVSKVDLENMKEKVVKPPAKAQVVGWPPVRSFRKNVMSGQKPTTGDATEGNDKTSGSSGATSSASACATVAYVKVSMDGAPYLRKIDLKLYKTYQDLSNALSKMFSSFTIGNYGPQGMKDFMNESKLIDLLNGSDYVPTYEDKDGDWMLVGDVPWEMFVDSCKRIRIMKGSEAIGLAPRALEKCKNRS*
OsIAA7	MGEASESMKKISRGRLGGSWMGEPSDHHRHGDEQEEEEKTLELSLGLPGGGWRAACRDKGTTTKHSIAAAAAADDDDGDKSSMLSLGYSTLVSHSQGKANKNKGSPEEEEAHPPPATGNNALASNNNGCFQTRSPSTPVVGWPPVRTFRRNLATSSKASLELQNGKKAAKAEEIKRAPFIKINMDGVPIGRKIDLNAFDSYEKLSLAVDKLFRGLLAAQRDPLTAGAKDCQQEDVAISGLLDGTGEYTLVYEDYEGDKVLVGDVPWGMFVSSVKRLRVLKTSDLSSSLITSGRKRTAAEC*
OsIAA2	MAWRRGFGREEEDAAAAGESGLELCLGLPAYFSSSSSSKPSEGSTAAPAFALRSNGTNASKPSGAAAAAPVVGWPPVRSFRRNLASSSSSSSKQAPPPPSSSPQNGDKASKDGGAEKGMFVKINMDGVPIGRKVDLAAYGGYAQLSAAVDKLFRGLLAAQSAAADGEADAAAAGEMVGGGEYTLVYEDDEGDRMLVGDVPWQMFIATAKRLRVLKSSDLPPPSVSLPPTNHHDQSK*
OsIAA18	MEEEFKDKGLPPTLLHLIPDGREWKVKEADGEGSRNTNLDADEDKELELKLGLPGVQQEERAADSREKIQQQQRESSSEPSIGCFPTHSKPTTSIGTTGAKRGFFAIVGATLEGYNQSHRDTEECGKELTLGDENMAGERKKGCCPSPPCSAAAHSSNPQGRGAIPPVVGWPPIRSFRRNLTNGSSFKQSPERQNDEADDKAKPICKKRPLVKINMDGIPIGRKVDLQIYDSYQKLSSAVEELFRGFLEAQKDLSCAESGEQGAEDKIFSGLLDGTGVYTLVYEDNDGDRMLAGDIPWKVFVSTVKRLRVMRRSELPHDMIGADPVK*
OsIAA6	MEEGSNKREGLPPQLLDLIPDEKEWKLREALGLGRSRNAGFDGEEDKKLDLKLGLPGFIEDDEAETLRDYRLQQESPSLSLSFFPKHSKTTSSTTTTTGAKRGFIDTVEDKTEGYNDQKQQARAGCGKELAVEEMIAAVSERKKGCCPPPPPPHGAPATPARNRPQTQGRGAAAPVVGWPPIRSFRRNLASSSSSKHSPEPQNDNANAKVTLTCKKNPLVKINMDGIPIGRKIDLAAYNSYDGLSSAVKQLFHGFLQAQKDQTNAQIAQQGADDKIFYQLLDGSGEYTLVYEDSEGDRMLVGDVPWKVFVSTAKRLRVLRSSELSHTLIGATARV*
OsIAA16	MAWNGRFGEDGEEERSLELSLALPGYFSSSGLQGNTSTAADGAKGNDGFKASRPAAPVVGWPPVRSFRRNLASSSSSSKPPRGGRDAAAAATGGKVARFVKVNMDGVPIGRKVDLAAHGGYGELSAAVDRLFRGLLAAQRDPTMATAAAAAAAGESCTGEEEAIAGLLDGGSGEYTLVYEDDEGDQMLVGDVPWNMFIAAARRLRVLRSSDLNASTIRAGSRKRAAAE*
OsIAA26	MASYGDDGVELTELTLGPPGASARRARRGRKNGHPPPSSSMIQAAYFVKVSMDGTPYLRKVDVAAYGDYLELVEALNDMFYCSTIGLMDGYGEWEHAVVYEDGDGDWMLVGDVPWEMFVSSCKRMRVMRACEARGLSSNA*
OsIAA31	MENLKATELRLGLPGTEEEAAPPPSTPRAGSKRALAGEPDQAKIKPAAAAKAQVVGWPPVRSYRKSCLQPTTTTTKSKPPPAAAAAETQQKEDVAGAGGLFVKVSMDGAPYLRKIDLKVYKGYRELREALEAMFLCFSGGAAADAAVNPSDFAVTYEDKDGDLMLVGDVPFEMFISTCKRLRIMKGSEARGLGATRG*
OsIAA12	MEAAVGYAADSLIKATELRLGLPGTADDLPSTPRGKKRAAAAEDNNANAAAADDDEHDAVEAAPPVAKAQVVGWPPVRSYRKSCFQQQSAAASKSKAAVSSCNNKDEPITKNAAPAPAASSAAAANGGSLVKVSMDGAPYLRKIDLRMYKGYRELREALEAMFVCFSGAADGANPSEFAITYQDKDGDLMLVGDVPFDMFTSTCKKLRIMKRSEATGLGSPRQMKI*
OsIAA14	MAMAAESIDAELRLGLPGSGGGDGVAAKKRRSASSTVKSEASGTACCGGAGARDVEDGASPASKVQVVGWPPVGSYRRSTFQSSSSSTAAAAKGKGGGETDQGRKNKGGGLYVKVSMDGAPYLRKVDLRMYGGYRELRDALDALFGCFSADASASAAHFAVAYEDKDGDLMLAGDVPWDMFISSCKKLRIMRGSEAR*
OsIAA24	MASSSSLRSTSCLASAAETDADNLCLRLGPPGSSITTTTTTGGADPAAKRSLGAKRSLESTDSMASGTGTSAAGDEHDDDTAAPAKAQVVGWPPVRAYRRNTFHQAAAAAAATKKGGDEKQKQQQQGGGLYVKVSMDGAPYLRKVDLKMCKGYRELREALDLLFTKCFSATASDGCSDGQFAIAYEDKDGDLMLVGDVPWEMFISSCKKLRIMKGSEAR*
OsIAA15	MSVETERSSTESSAASGLDFEDTALTLRLPGSSSSSSSSSSSSSSSSPSEPDRKRASATDDDPDNRLGSTATESPPSPKARVVGWPPVRAFRKNALAALAAASSSKAKFVKVAVDGAPYLRKVDLEAYRGYDQLLAALQDKFFSHFTIRKLGNEEMKLVDAVSGNEYVPTYEDKDGDWMLVGDVPWKMFVETCQRLRLMKSSEAVNLGTVSSWSCMLFFIVATVTFCMVQQRIFGQNPKFSPFSHAAPRSA*
OsIAA23	MSTSSGADSSPPVSGLDYDDTALTLALPGSSSSSSSSTADPERKRAAHADHADAKPPSPKARAVGWPPVRAYRRNALREDAARAKLVKVAVDGAPYLRKVDLAAHAGYAPLLRALHGMFASCLAVRGGGGGDGEGTKLVDLVTGAEYVPTYEDKDGDWMLVGDVPWKMFVESCKRIRLMKSSEAVNLSPRRSSI*
OsIAA1	MSVETERSSTESSAASGLDFEDTALTLRLPGSLAAAAAPDPDRKRSSPSSSDAADAADNSSPLAAAADAPPAPKARVVGWPPVRSFRKNALAAKFVKVAVDGAPYLRKVDLEAYSGYDQLLRALQDKFFSHFTIRKFADDERKLVDAVNGTEYVPTYEDKDGDWMLVGDVPWKMFVETCQRLRLMKSSEAVNLAPRAAQ*
OsIAA27	MMNLISFETPPLGRRSQDGGSSSSSITAATTTTNKAKEAASHLDLSLGISLSPGGGGGDAGTKASSCCYGGGGDGGGCMGSGMLTAGVLGVGHGGSSHDNTTASSGGGGSWTAAFMPSPTGFMHPWSLAARQQKAAAEQERSGVARLPPATTTYMPRAAATVISLPAAVGWPPVHTSRRNLVATINNVLKPDTTAAVKPDRPTQATAMFAADETTAPPPRSAAAATEASRTLNMFAKVHMDGYKVGRKINLRAHRNYDSLRRVLTKMTHNFFCPADYSSTNKGEEDCAKSDEFIFLYEDFEGDRMLVGDVPWELFLASAKRLYIAKNPAPRNKEHAEIAKRKETEDAIDN*
OsIAA28	MGRMKDRNASAGPEVKPAGLSPSRFVKVFMHGEPFERKINLAIHNNYDSLSFTLKRLGNNYSMSPFELEGFVNNEEDGAIDNDFDLLYDDMNGVRYLLGEVPWEVFTITVKRIYIVPAEQQNESEYQEEEEDNAAAAATADEDVDGNHWWRNHLWSVGPILQ*
OsIAA29	MQRDQIRLIRSRMKDRNASAEPVVKPGLSPSRFVKVFMHGEPFGRKINLALHNNYDSLSFTLKKLGNNYSMSPFELEGLVNKEEDGAIDSDFDLLYDDMDGVRYFLGDVPWEVFTTTVKKIYIVPAEQQNENDYQEEEEDNAAAAATADEDGDGAAADDGVAAAADDVDDVAGYTSNDDPSFD*
OsIAA22	MFRENRAASSAQLVGWPPVRTFRKNLSTPKPADADDLMNKMKPCSDEGHGSRDAAQERRPSSTMFVKVNLEGYAVGRKIDLKAHRSYDSLSQALQSMFHGFLSDGIATRDNELQRMEEGSKKRYVLVYEDNEGDRMLVGDVPWEYVCLL*
OsIAA25	MKSSSVAPRLKQERQDDCKFQEGDVNSLELRLGISSDNDQISGGGAASPWLGVGVHPWSLAARQGKAALEQAHQRPNECAVQRENRAASSAQLVGWPPVRAFRKNLSTPKPADADDLMNKVKLCSDEGHGSRCAAQERRSSSTMFVKVNLEGYAVGRKIDLKAHRSYDSLSQALQSMFHGFLSDGIATRDNELQQMEEGSKKRYVLVYEDNEGDRMLVGDVPWELFIASVKRLYIAQDPRVHAKLR*
OsIAA20	MELELGLRLALPSPSPSPATATAAGSELDLLNSAPGSCRKRGFEEALGGFKTDDDNDDGNGRGGDGDSDGEMGNKRRKLVGWPPVKCLHRRRDGGCGGGYVKVKMEGLAIGRKLDLSILGSYAELLDTLHLMFPSTNQEDGHDRRRRHPYAVTYEDGEGDWMQVGDVPWEAFAKSVKRLKILV*
OsIAA9	MELELGLAPPNSGHLVVDELSSSSSSGGGSGSAPVSASSAGKRGFREAFQETLLLFDDGSCCNTSDDDCRRRKKTVVGWPPVSSARRACGGANYVKVKKEGDAIGRKVDLALHSSYDELAATLARMFPTNDHQGEKKMANDDHGDAAGPVVTYEDGDGDWMLVGDVPWDDFARSVKRLKILG*
OsIAA10	MRGGVAGPTAGEPPGTEAEAEEVEESSAGDDEELELGLSLGSKKQQQQQHAPCRILTARDLQPAAALSPDSSVSSSSPAAAAAAGGKRAEGPTATTSPGTVASGHPHSSFGVVGWPPIRQFRMNSLFNQAKENTSETDTKKTATNESDVQKDKEEGEKKGRVAGWVKVNMDGEVIGRKVDLNAHRSYKTLALALELMFTKPSIGLCASHNTNSLKLLDNSAEYQLTYEDRDGDWMLVGDVPWEMFVSSVKRLRIMRTSDANGLGQRYQGIHRTIASTRGRS*
OsIAA8	MECMASTEESLPASSSMDSCSGELPTTTTTAPAQSTASSGCRPPATAAKRRSLISTDLRLGLTLSSVVHIDGNNPSTPRSSLTTATVTADRGGGGGGHGRRRSLFVKVYMEGVPIGRKLDLLPLDGYKGLVARLASMFRASITYHHCHRQFAVVGMKTNKVHHVLTYEDQEGDWMMAGDVPWELFLTSVKRLRIARADDKYCYSC*
OsIAA4	MEECKGGGMSPSSSMDSSTHPALSTTSSAATARRDLSTDLRLGLSLSTSSSSSLLQAAAAAAAADDSIPSTPRNSQVHADWPPIKPFLRSALQKASAAGGGGARRRRTLFVKVYMEGVPIGRKLDLLLLDGYDSLLIKLCHMFKTPITYADVMECHQQVPGQKAAHVLTYEDQDGDWMMVGDVPWELFLSSVKKLRIARMDKC*
OsIAA5	MSPPLEPHDYIGLSAAAASPTPSSSSCSSSPNPGGEARGPRLTLRLGLPGSESPEREVVAAGLTLGPLPPTTTKAASKRAFPDSSPRHGASSGSVAAAAACQDKAAPAAAPPAAKAQVVGWPPVRNYRKNTLAASASKGKGEDKGTAEGGPLYVKVSMDGAPYLRKVDLKMYSSYEDLSMALEKMFSCFITGQSGLRKSSNRDRLTNGSKADALQDQEYVLTYEDKDADWMLVGDLPWDLFTTICRKLKIMRGSDAAGIAPRSIEQSGQSR*
OsIAA19	MPPPLEARDYIGLAASPASSSSSCCASTPVAEVVGAHLALRLGLPGSESPARAEAEAVVVDAALTLGPAPPPRGGAKRGFVDSLDRSEGRRAAATAGDDERGVREEEEEEKGLGEAAAGAPRAAKAQVVGWPPVRSYRKNTLAASATKTKGEDQGKSEVGCCYVKVSMDGAPYLRKVDLKTYSSYEDLSLALEKMFSCFITGRSSSHKTSKRDRLTDGSRADALKDQEYVLTYEDKDADWMLVGDLPWDLFTTSCRKLRIMRGSDAAGMAPRSLEQTGQNK*
OsIAA3	MSPPLELDYIGLSPPPPPPSSSSAAAARADDVDLKGTELRLGLPGSESPDRRPAAIAAAAATATTLELLPAKGAKRVFPDEAALTPPTAAAGKGKAAREGEEVGAEEEDKKVAAPPQPAAKAQVVGWPPIRSYRKNTMATNQIKSNKEDVDAKQGQGFLYVKVSMDGAPYLRKVDLKTYKNYKDMSLGLEKMFIGFSTGKEGAENQKDGEYVLTYEDKDGDWMLVGDVPWEMFTDSCRRLRIMKGSDAIGLAPRAGEKSKNRN*
OsIAA17	MSPPLELDYIGLSPPVPAAADAAADNDLKGTELRLGLPGSHSPDRSPPAATLDLLPAAKGAKRGFSDEARPLPASAAAAAAAGKGKKAAAGEEDEDAEEEDKKVAAAPQAPAAKAQVVGWPPIRSYRKNTMATNQLKSSKEDAEAKQGQGFLYVKVSMDGAPYLRKVDLKTYKNYKDLSTALEKMFIGFTTGKDGLSESRKDGEYVLTYEDKDGDWMLVGDVPWEMFANSCRRLRIMKGSDAIGLAPRAVDKSKNRN*
OsIAA21	MAPPQERDYIGLSPAAAAALATELRLGLPGTAEEAESEGGGGGGTDAAPLTLELLPKGGAKRGFADAIVGGPAGQRREAAGGKAAAAAAEAEEEEEKKKAQAPAAKAQVVGWPPIRSYRKNTMAMSQPALKGKDDGEAKQAPASGCLYVKVSMDGAPYLRKVDLKMYKNYKELSLALEKMFSCFTVGHGESNGKSGRDGLSDCRLMDLKNGTELVLTYEDKDEDWMLVGDVPWRMFTDSCRRLRIMKGSDAVGLAPRATDKSKNRN*
OsIAA13	MAGADVDVGTELRLGLPGGGGGAAEAAAKAAKRGFEETIDLKLKLPTAGMEEAAAGKAEAPAAEKAKRPAEAAAADAEKPPAPKAQAVGWPPVRSFRRNIMTVQSVKSKKEEEADKQQQQPAANASGSNSSAFVKVSMDGAPYLRKVDLKMYNSYKDLSLALQKMFGTFTATGNNMNEVNGSDAVTTYEDKDGDWMLVGDVPWQMFVESCKRLRIMKGSEAIGLAPRAKDKYKNKS*
OsIAA11	MAGLGFDETELRLGLPGAGELAARSSGKRGFAETIDLKLKLQPAAPAAVSGEEGAQEDKEDADAAAAAADEKMSMKRSASQSSVVTAEPDPDKPRAPKAQVVGWPPVRSFRKNVLAEKCKAAALVKVSMDGAPYLRKIDVAMYKSYPELSMAFQNMFTSFTIGKCGSHQQLKESNKLRDDLEYVPTYEDKDGDWMLVGDVPWEMFVESCKRLRIMKGSEAIGLAPRAVEKCKS*
OsIAA30	MAADLAFEATELRLGLPGGGGDGDAAAAAARSSSGKRGFAETIDLKLKLEPAAAAVDDDDDKEEAAADDREKKVDIVGADNDDASPPAAAAAGGMKRSPSQSSVVTAAADPEKPRAPKAQVVGWPPVRSYRKNILAVQADKGKDAADGGGDKSGAGAAAAAFVKVSMDGAPYLRKVDLKMYKSYLELSKALEKMFSSFTIGNCGSHGVNGMNESKIADLLNGSEYVPTYEDKDGDWMLVGDVPWEMFVESCKRLRIMKGSEAIGLAPRAMEKCKNRS*
