# Supplementary material for: Genome-wide identification of Aux/IAA gene family and their expression analysis in Prunus mume
Source: Front Genet. 2022 Oct 12;13:1013822. doi: 10.3389/fgene.2022.1013822 (PMC9597081; doi:10.3389/fgene.2022.1013822)
Supplement: Supplementary file 1 [file DataSheet1.ZIP › Supplementary/Supplementary Table 5.xlsx]

## Sheet: Sheet1
Motif	Sequence	Predicated function	Length(aa)
motif1	EYVLTYEDKDGDWMLVGDVPWEMFVESCKRLRIMKGSEAIG	PB1 domain profile	41
motif2	LYVKVSMDGAPYLRKVDLKAY	Tyrosine kinase phosphorylation site 1	21
motif3	PMAKAQVVGWPPVRSYRKNSL	Protein kinase C phosphorylation site or cAMP- and cGMP-dependent protein kinase phosphorylation site	21
motif4	NLKETELRLGLPGSG	N-myristoylation site	15
motif5	KSYQELSKALEKMFSSFTIGQ	Casein kinase II phosphorylation site	21
motif6	KRGFSETIDGKSEVSS	Unknown	16
motif7	APRAMEKCKNR	Unknown	11
motif8	HVLTYEDKEGDWLLVGDVPWEIFLSVAKRLKITRSDPC	PB1 domain profile or Casein kinase II phosphorylation site	38
motif9	GGGMRDFLSESKLMDLLNGS	Unknown	20
