# Supplementary material for: Genome-wide identification of Aux/IAA gene family and their expression analysis in Prunus mume
Source: Front Genet. 2022 Oct 12;13:1013822. doi: 10.3389/fgene.2022.1013822 (PMC9597081; doi:10.3389/fgene.2022.1013822)
Supplement: Supplementary file 1 [file DataSheet1.ZIP › Supplementary/Supplementary Table 6.xlsx]

## Sheet: Sheet1
Gene ID	cis_element	sequence	start	length	positive and negative strands	species	class
PmIAA1	chs-CMA2a	TCACTTGA	283	8	+	Petroselinum_crispum	light_responsive
PmIAA1	GT1-motif	GGTTAAT	1424	7	+	Avena_sativa	light_responsive
PmIAA1	Box_4	ATTAAT	1681	6	-	Petroselinum_crispum	light_responsive
PmIAA1	Box_4	ATTAAT	1964	6	-	Petroselinum_crispum	light_responsive
PmIAA1	AE-box	AGAAACTT	1464	8	-	Arabidopsis_thaliana	light_responsive
PmIAA1	AE-box	AGAAACTT	1491	8	-	Arabidopsis_thaliana	light_responsive
PmIAA2	Box_4	ATTAAT	153	6	+	Petroselinum_crispum	light_responsive
PmIAA2	Box_4	ATTAAT	799	6	+	Petroselinum_crispum	light_responsive
PmIAA2	G-box	CACGTC	1209	6	+	Zea_mays	light_responsive
PmIAA2	G-box	CACGTG	1489	6	-	Arabidopsis_thaliana	light_responsive
PmIAA2	G-box	TACGTG	1691	6	-	Arabidopsis_thaliana	light_responsive
PmIAA2	TCT-motif	TCTTAC	1656	6	-	Arabidopsis_thaliana	light_responsive
PmIAA2	Sp1	GGGCGG	1279	6	+	Oryza_sativa	light_responsive
PmIAA2	TCCC-motif	TCTCCCT	1857	7	+	Spinacia_oleracea	light_responsive
PmIAA2	Box_II	TGGTAATAA	1516	9	-	Solanum_tuberosum	light_responsive
PmIAA2	ATC-motif	AGTAATCT	764	8	+	Spinacia_oleracea	light_responsive
PmIAA2	I-box	cCATATCCAAT	542	10	-	Flaveria_trinervia	light_responsive
PmIAA2	I-box	GTATAAGGCC	784	9	-	Larix_laricina	light_responsive
PmIAA2	G-Box	CACGTG	1489	6	-	Pisum_sativum	light_responsive
PmIAA3	G-Box	TCCACATGGCA	1724	10	+	Triticum_aestivum	light_responsive
PmIAA3	G-Box	CACGTT	1826	6	+	Pisum_sativum	light_responsive
PmIAA3	I-box	TGATAATGT	803	9	+	Solanum_tuberosum	light_responsive
PmIAA3	ATCT-motif	AATCTAATCC	241	9	-	Pisum_sativum	light_responsive
PmIAA3	TCCC-motif	TCTCCCT	1321	7	-	Spinacia_oleracea	light_responsive
PmIAA3	TCCC-motif	TCTCCCT	1445	7	-	Spinacia_oleracea	light_responsive
PmIAA3	GT1-motif	GGTTAA	580	6	-	Arabidopsis_thaliana	light_responsive
PmIAA3	GT1-motif	GGTTAA	689	6	-	Arabidopsis_thaliana	light_responsive
PmIAA3	MRE	AACCTAA	368	7	-	Petroselinum_crispum	light_responsive
PmIAA3	MRE	AACCTAA	582	7	+	Petroselinum_crispum	light_responsive
PmIAA3	TCT-motif	TCTTAC	639	6	+	Arabidopsis_thaliana	light_responsive
PmIAA3	Box_4	ATTAAT	1174	6	-	Petroselinum_crispum	light_responsive
PmIAA3	Box_4	ATTAAT	1557	6	-	Petroselinum_crispum	light_responsive
PmIAA3	G-box	CACGTC	340	6	+	Zea_mays	light_responsive
PmIAA3	G-box	GCCACGTGGA	1724	9	-	Arabidopsis_thaliana	light_responsive
PmIAA4	TCT-motif	TCTTAC	902	6	+	Arabidopsis_thaliana	light_responsive
PmIAA4	Box_4	ATTAAT	1191	6	-	Petroselinum_crispum	light_responsive
PmIAA4	Box_4	ATTAAT	1723	6	-	Petroselinum_crispum	light_responsive
PmIAA4	GATA-motif	GATAGGA	680	7	-	Arabidopsis_thaliana	light_responsive
PmIAA4	AT1-motif	AATTATTTTTTATT	1194	13	+	Solanum_tuberosum	light_responsive
PmIAA4	AE-box	AGAAACAA	722	8	-	Arabidopsis_thaliana	light_responsive
PmIAA4	GT1-motif	GGTTAAT	1682	7	+	Avena_sativa	light_responsive
PmIAA4	TCCC-motif	TCTCCCT	962	7	+	Spinacia_oleracea	light_responsive
PmIAA4	3-AF1_binding_site	TAAGAGAGGAA	1439	10	-	Solanum_tuberosum	light_responsive
PmIAA4	GGA-motif	GGAGACGCTTTGT	381	12	+	Flaveria_trinervia	light_responsive
PmIAA5	TCCC-motif	TCTCCCT	616	7	-	Spinacia_oleracea	light_responsive
PmIAA5	G-Box	CACGTT	1978	6	+	Pisum_sativum	light_responsive
PmIAA5	chs-CMA2a	TCACTTGA	1231	8	-	Petroselinum_crispum	light_responsive
PmIAA5	G-box	TACGTG	663	6	+	Arabidopsis_thaliana	light_responsive
PmIAA5	G-box	TACGTG	1377	6	+	Arabidopsis_thaliana	light_responsive
PmIAA5	G-box	TACGTG	1778	6	-	Arabidopsis_thaliana	light_responsive
PmIAA5	ACE	CTAACGTATT	1393	9	+	Petroselinum_crispum	light_responsive
PmIAA5	chs-CMA1a	TTACTTAA	1419	8	+	Daucus_carota	light_responsive
PmIAA5	LAMP-element	CTTTATCA	1169	8	-	Pisum_sativum	light_responsive
PmIAA5	Sp1	GGGCGG	850	6	-	Oryza_sativa	light_responsive
PmIAA6	Box_4	ATTAAT	167	6	+	Petroselinum_crispum	light_responsive
PmIAA6	Box_4	ATTAAT	200	6	+	Petroselinum_crispum	light_responsive
PmIAA6	Box_4	ATTAAT	333	6	+	Petroselinum_crispum	light_responsive
PmIAA6	Box_4	ATTAAT	1297	6	-	Petroselinum_crispum	light_responsive
PmIAA6	Box_4	ATTAAT	1434	6	-	Petroselinum_crispum	light_responsive
PmIAA6	G-box	CACGTG	12	6	+	Arabidopsis_thaliana	light_responsive
PmIAA6	G-box	TACGTG	679	6	+	Arabidopsis_thaliana	light_responsive
PmIAA6	G-box	CACGAC	1316	6	+	Zea_mays	light_responsive
PmIAA6	ACE	GCGACGTACC	865	9	-	Petroselinum_crispum	light_responsive
PmIAA6	AE-box	AGAAACTT	571	8	-	Arabidopsis_thaliana	light_responsive
PmIAA6	AE-box	AGAAACTT	811	8	-	Arabidopsis_thaliana	light_responsive
PmIAA6	I-box	gGATAAGGTG	212	9	+	Zea_mays	light_responsive
PmIAA6	G-Box	CACGTG	12	6	+	Pisum_sativum	light_responsive
PmIAA7	ATCT-motif	AATCTAATCC	776	9	-	Pisum_sativum	light_responsive
PmIAA7	ATC-motif	AGTAATCT	1513	8	-	Spinacia_oleracea	light_responsive
PmIAA7	I-box	atGATAAGGTC	1099	10	-	Helianthus_annuus	light_responsive
PmIAA7	Box_4	ATTAAT	373	6	+	Petroselinum_crispum	light_responsive
PmIAA7	Box_4	ATTAAT	1082	6	-	Petroselinum_crispum	light_responsive
PmIAA7	GATA-motif	AAGATAAGATT	1507	10	+	Arabidopsis_thaliana	light_responsive
PmIAA7	TCT-motif	TCTTAC	532	6	+	Arabidopsis_thaliana	light_responsive
PmIAA7	TCT-motif	TCTTAC	540	6	+	Arabidopsis_thaliana	light_responsive
PmIAA7	MRE	AACCTAA	598	7	+	Petroselinum_crispum	light_responsive
PmIAA7	AE-box	AGAAACAA	1614	8	-	Arabidopsis_thaliana	light_responsive
PmIAA7	GT1-motif	GGTTAA	321	6	-	Arabidopsis_thaliana	light_responsive
PmIAA7	GT1-motif	GGTTAA	468	6	-	Arabidopsis_thaliana	light_responsive
PmIAA7	GT1-motif	GGTTAAT	971	7	-	Avena_sativa	light_responsive
PmIAA7	GT1-motif	GGTTAA	972	6	-	Arabidopsis_thaliana	light_responsive
PmIAA8	G-box	TACGTG	215	6	-	Arabidopsis_thaliana	light_responsive
PmIAA8	G-box	TACGTG	623	6	-	Arabidopsis_thaliana	light_responsive
PmIAA8	G-box	CACGAC	1640	6	+	Zea_mays	light_responsive
PmIAA8	G-box	GCCACGTGGA	1719	9	-	Arabidopsis_thaliana	light_responsive
PmIAA8	G-box	CACGTG	1721	6	-	Arabidopsis_thaliana	light_responsive
PmIAA8	Box_4	ATTAAT	32	6	+	Petroselinum_crispum	light_responsive
PmIAA8	Box_4	ATTAAT	237	6	+	Petroselinum_crispum	light_responsive
PmIAA8	Box_4	ATTAAT	520	6	+	Petroselinum_crispum	light_responsive
PmIAA8	Box_4	ATTAAT	1079	6	-	Petroselinum_crispum	light_responsive
PmIAA8	GATA-motif	AAGGATAAGG	1099	9	+	Solanum_tuberosum	light_responsive
PmIAA8	ACE	CTAACGTATT	191	9	+	Petroselinum_crispum	light_responsive
PmIAA8	GT1-motif	GGTTAAT	1450	7	+	Avena_sativa	light_responsive
PmIAA8	ATCT-motif	AATCTAATCC	1651	10	+	Pisum_sativum	light_responsive
PmIAA8	I-box	AGATAAGG	1101	8	+	Triticum_aestivum	light_responsive
PmIAA8	G-Box	CACGTG	1721	6	-	Pisum_sativum	light_responsive
PmIAA8	3-AF1_binding_site	TAAGAGAGGAA	1819	10	-	Solanum_tuberosum	light_responsive
PmIAA9	LAMP-element	CTTTATCA	1755	8	+	Pisum_sativum	light_responsive
PmIAA9	GT1-motif	GGTTAA	90	6	+	Arabidopsis_thaliana	light_responsive
PmIAA9	GT1-motif	GGTTAA	391	6	+	Arabidopsis_thaliana	light_responsive
PmIAA9	GT1-motif	GGTTAA	577	6	-	Arabidopsis_thaliana	light_responsive
PmIAA9	TCT-motif	TCTTAC	992	6	+	Arabidopsis_thaliana	light_responsive
PmIAA9	TCT-motif	TCTTAC	1342	6	-	Arabidopsis_thaliana	light_responsive
PmIAA9	MRE	AACCTAA	1222	7	-	Petroselinum_crispum	light_responsive
PmIAA9	G-box	CACGTC	1069	6	+	Zea_mays	light_responsive
PmIAA9	Box_4	ATTAAT	236	6	+	Petroselinum_crispum	light_responsive
PmIAA9	Box_4	ATTAAT	302	6	+	Petroselinum_crispum	light_responsive
PmIAA9	Box_4	ATTAAT	554	6	+	Petroselinum_crispum	light_responsive
PmIAA9	Box_4	ATTAAT	676	6	+	Petroselinum_crispum	light_responsive
PmIAA9	GATA-motif	GATAGGA	1005	7	-	Arabidopsis_thaliana	light_responsive
PmIAA9	TCCC-motif	TCTCCCT	528	7	-	Spinacia_oleracea	light_responsive
PmIAA10	AE-box	AGAAACAA	7	8	-	Arabidopsis_thaliana	light_responsive
PmIAA10	G-box	CACGTG	210	6	+	Arabidopsis_thaliana	light_responsive
PmIAA10	G-box	CACGTG	415	6	+	Arabidopsis_thaliana	light_responsive
PmIAA10	G-box	CACGAC	865	6	+	Zea_mays	light_responsive
PmIAA10	G-box	ACACGTGT	1813	8	-	Brassica_napus	light_responsive
PmIAA10	G-box	CACGTG	1814	6	-	Arabidopsis_thaliana	light_responsive
PmIAA10	G-box	TACGTG	1952	6	+	Arabidopsis_thaliana	light_responsive
PmIAA10	Box_4	ATTAAT	269	6	+	Petroselinum_crispum	light_responsive
PmIAA10	Box_4	ATTAAT	432	6	+	Petroselinum_crispum	light_responsive
PmIAA10	Box_4	ATTAAT	783	6	+	Petroselinum_crispum	light_responsive
PmIAA10	Box_4	ATTAAT	1371	6	-	Petroselinum_crispum	light_responsive
PmIAA10	G-Box	CACGTG	210	6	+	Pisum_sativum	light_responsive
PmIAA10	G-Box	CACGTG	415	6	+	Pisum_sativum	light_responsive
PmIAA10	G-Box	CACGTG	1814	6	-	Pisum_sativum	light_responsive
PmIAA10	TCCC-motif	TCTCCCT	1247	7	-	Spinacia_oleracea	light_responsive
PmIAA10	TCCC-motif	TCTCCCT	1258	7	-	Spinacia_oleracea	light_responsive
PmIAA11	ATCT-motif	AATCTAATCC	1818	9	+	Pisum_sativum	light_responsive
PmIAA11	MRE	AACCTAA	30	7	+	Petroselinum_crispum	light_responsive
PmIAA11	GATA-motif	AAGATAAGATT	1287	10	+	Arabidopsis_thaliana	light_responsive
PmIAA11	GATA-motif	AAGGATAAGG	1867	9	-	Solanum_tuberosum	light_responsive
PmIAA11	GT1-motif	GGTTAAT	780	7	+	Avena_sativa	light_responsive
PmIAA11	Gap-box	CAAATGAA(A/G)A	898	9.5	+	Arabidopsis_thaliana	light_responsive
PmIAA11	Gap-box	CAAATGAA(A/G)A	1829	9.5	+	Arabidopsis_thaliana	light_responsive
PmIAA11	G-Box	CACGTT	264	6	+	Pisum_sativum	light_responsive
PmIAA11	G-Box	CACGTG	479	6	+	Pisum_sativum	light_responsive
PmIAA11	G-Box	CACGTG	560	6	+	Pisum_sativum	light_responsive
PmIAA11	G-Box	CACGTG	1588	6	-	Pisum_sativum	light_responsive
PmIAA11	3-AF1_binding_site	TAAGAGAGGAA	918	10	+	Solanum_tuberosum	light_responsive
PmIAA11	TCT-motif	TCTTAC	1658	6	+	Arabidopsis_thaliana	light_responsive
PmIAA11	G-box	CACGTG	479	6	+	Arabidopsis_thaliana	light_responsive
PmIAA11	G-box	tgACACGTGGCA	557	11	+	Lycopersicon_esculentum	light_responsive
PmIAA11	G-box	ACACGTGGC	559	9	+	Brassica_napus	light_responsive
PmIAA11	G-box	CACGTG	560	6	+	Arabidopsis_thaliana	light_responsive
PmIAA11	G-box	TACGTG	1066	6	+	Arabidopsis_thaliana	light_responsive
PmIAA11	G-box	ACACGTGT	1587	8	-	Brassica_napus	light_responsive
PmIAA11	G-box	CACGTG	1588	6	-	Arabidopsis_thaliana	light_responsive
PmIAA11	Box_4	ATTAAT	1454	6	-	Petroselinum_crispum	light_responsive
PmIAA11	Box_4	ATTAAT	1882	6	-	Petroselinum_crispum	light_responsive
PmIAA12	G-Box	CACGTT	1528	6	-	Pisum_sativum	light_responsive
PmIAA12	G-box	CACGTC	246	6	-	Zea_mays	light_responsive
PmIAA12	Box_4	ATTAAT	1084	6	-	Petroselinum_crispum	light_responsive
PmIAA12	Box_4	ATTAAT	1659	6	-	Petroselinum_crispum	light_responsive
PmIAA12	MRE	AACCTAA	942	7	+	Petroselinum_crispum	light_responsive
PmIAA12	GT1-motif	GGTTAA	1859	6	-	Arabidopsis_thaliana	light_responsive
PmIAA13	Box_4	ATTAAT	880	6	+	Petroselinum_crispum	light_responsive
PmIAA13	GATA-motif	GATAGGG	472	7	-	Pisum_sativum	light_responsive
PmIAA13	ACE	GACACGTATG	1070	9	-	Petroselinum_crispum	light_responsive
PmIAA13	ACA-motif	AATCACAACCATA	1616	12	+	Arabidopsis_thaliana	light_responsive
PmIAA13	I-box	AGATAAGG	871	8	+	Triticum_aestivum	light_responsive
PmIAA14	G-Box	CACGTG	1864	6	-	Pisum_sativum	light_responsive
PmIAA14	G-box	TGACACGTGGCTCT	1859	13	-	Helianthus_annuus	light_responsive
PmIAA14	G-box	tgACACGTGGCA	1861	11	-	Lycopersicon_esculentum	light_responsive
PmIAA14	G-box	ACACGTGGC	1862	9	-	Brassica_napus	light_responsive
PmIAA14	G-box	CACGTG	1864	6	-	Arabidopsis_thaliana	light_responsive
PmIAA14	ACE	CTAACGTATT	1116	9	-	Petroselinum_crispum	light_responsive
PmIAA14	MRE	AACCTAA	447	7	-	Petroselinum_crispum	light_responsive
PmIAA14	MRE	AACCTAA	1506	7	-	Petroselinum_crispum	light_responsive
PmIAA14	AE-box	AGAAACTT	461	8	+	Arabidopsis_thaliana	light_responsive
PmIAA14	chs-CMA1a	TTACTTAA	1268	8	+	Daucus_carota	light_responsive
PmIAA14	Sp1	GGGCGG	337	6	-	Oryza_sativa	light_responsive
PmIAA15	GT1-motif	GGTTAA	50	6	-	Arabidopsis_thaliana	light_responsive
PmIAA15	GT1-motif	GGTTAAT	1273	7	-	Avena_sativa	light_responsive
PmIAA15	GT1-motif	GGTTAA	1274	6	-	Arabidopsis_thaliana	light_responsive
PmIAA15	GA-motif	ATAGATAA	1666	8	+	Arabidopsis_thaliana	light_responsive
PmIAA15	Box_4	ATTAAT	476	6	+	Petroselinum_crispum	light_responsive
PmIAA15	Box_4	ATTAAT	548	6	+	Petroselinum_crispum	light_responsive
PmIAA15	Box_4	ATTAAT	857	6	+	Petroselinum_crispum	light_responsive
PmIAA15	Box_4	ATTAAT	1786	6	-	Petroselinum_crispum	light_responsive
PmIAA15	Box_4	ATTAAT	1952	6	-	Petroselinum_crispum	light_responsive
PmIAA15	G-box	TACGTG	1695	6	-	Arabidopsis_thaliana	light_responsive
PmIAA15	G-box	tgACACGTGGCA	1736	12	-	Lycopersicon_esculentum	light_responsive
PmIAA15	G-box	ACACGTGGC	1737	9	-	Brassica_napus	light_responsive
PmIAA15	G-box	CACGTG	1739	6	-	Arabidopsis_thaliana	light_responsive
PmIAA15	TCT-motif	TCTTAC	275	6	+	Arabidopsis_thaliana	light_responsive
PmIAA15	TCT-motif	TCTTAC	710	6	-	Arabidopsis_thaliana	light_responsive
PmIAA15	G-Box	CACGTG	1739	6	-	Pisum_sativum	light_responsive
PmIAA15	Gap-box	CAAATGAA(A/G)A	765	9.5	-	Arabidopsis_thaliana	light_responsive
PmIAA15	TCCC-motif	TCTCCCT	734	7	-	Spinacia_oleracea	light_responsive
PmIAA16	chs-CMA1a	TTACTTAA	569	8	+	Daucus_carota	light_responsive
PmIAA16	MRE	AACCTAA	1289	7	-	Petroselinum_crispum	light_responsive
PmIAA16	TCT-motif	TCTTAC	1243	6	+	Arabidopsis_thaliana	light_responsive
PmIAA16	TCT-motif	TCTTAC	1475	6	-	Arabidopsis_thaliana	light_responsive
PmIAA16	Box_4	ATTAAT	541	6	+	Petroselinum_crispum	light_responsive
PmIAA16	G-box	GCCACGTGGA	857	9	-	Arabidopsis_thaliana	light_responsive
PmIAA16	G-box	CACGTG	859	6	+	Arabidopsis_thaliana	light_responsive
PmIAA16	G-box	CACGTC	1308	6	+	Zea_mays	light_responsive
PmIAA16	ACE	CTAACGTATT	1399	9	-	Petroselinum_crispum	light_responsive
PmIAA16	ATC-motif	AGTAATCT	1530	8	+	Spinacia_oleracea	light_responsive
PmIAA16	ATCT-motif	AATCTAATCC	1749	9	+	Pisum_sativum	light_responsive
PmIAA16	Box_II	TGGTAATAA	1146	9	-	Solanum_tuberosum	light_responsive
PmIAA16	G-Box	CACGTG	859	6	+	Pisum_sativum	light_responsive
PmIAA17	chs-CMA2a	TCACTTGA	587	8	+	Petroselinum_crispum	light_responsive
PmIAA17	I-box	atGATAAGGTC	479	10	-	Helianthus_annuus	light_responsive
PmIAA17	G-Box	TCCACATGGCA	809	10	+	Triticum_aestivum	light_responsive
PmIAA17	G-Box	CACGTG	811	6	+	Pisum_sativum	light_responsive
PmIAA17	G-Box	CACGTG	931	6	+	Pisum_sativum	light_responsive
PmIAA17	G-Box	CACGTT	1015	6	+	Pisum_sativum	light_responsive
PmIAA17	Box_II	CCACGTGGC	810	9	+	Petroselinum_crispum	light_responsive
PmIAA17	GT1-motif	GGTTAA	503	6	-	Arabidopsis_thaliana	light_responsive
PmIAA17	MRE	AACCTAA	368	7	+	Petroselinum_crispum	light_responsive
PmIAA17	MRE	AACCTAA	505	7	+	Petroselinum_crispum	light_responsive
PmIAA17	GATA-motif	AAGGATAAGG	180	9	+	Solanum_tuberosum	light_responsive
PmIAA17	Box_4	ATTAAT	434	6	+	Petroselinum_crispum	light_responsive
PmIAA17	Box_4	ATTAAT	1425	6	-	Petroselinum_crispum	light_responsive
PmIAA17	G-box	GCCACGTGGA	809	10	-	Arabidopsis_thaliana	light_responsive
PmIAA17	G-box	CACGTG	811	6	+	Arabidopsis_thaliana	light_responsive
PmIAA17	G-box	CACGTG	931	6	+	Arabidopsis_thaliana	light_responsive
PmIAA17	G-box	TACGTG	945	6	+	Arabidopsis_thaliana	light_responsive
PmIAA17	G-box	CACGTC	986	6	-	Zea_mays	light_responsive
PmIAA18	TCCC-motif	TCTCCCT	1763	7	-	Spinacia_oleracea	light_responsive
PmIAA18	I-box	gGATAAGGTG	1873	9	-	Zea_mays	light_responsive
PmIAA18	MRE	AACCTAA	467	7	+	Petroselinum_crispum	light_responsive
PmIAA18	GTGGC-motif	CAGCGTGTGGC	1391	10	-	Hordeum_vulgare	light_responsive
PmIAA18	Box_4	ATTAAT	479	6	+	Petroselinum_crispum	light_responsive
PmIAA18	Box_4	ATTAAT	524	6	+	Petroselinum_crispum	light_responsive
PmIAA18	Box_4	ATTAAT	973	6	+	Petroselinum_crispum	light_responsive
PmIAA18	GATA-motif	GATAGGG	1332	7	-	Pisum_sativum	light_responsive
PmIAA18	GATA-motif	AAGGATAAGG	1875	9	-	Solanum_tuberosum	light_responsive
PmIAA18	AE-box	AGAAACAA	1815	8	+	Arabidopsis_thaliana	light_responsive
PmIAA18	GT1-motif	GGTTAA	923	6	-	Arabidopsis_thaliana	light_responsive
PmIAA19	G-Box	CACGTG	498	6	+	Pisum_sativum	light_responsive
PmIAA19	G-Box	CACGTT	932	6	+	Pisum_sativum	light_responsive
PmIAA19	G-Box	CACGTT	1106	6	-	Pisum_sativum	light_responsive
PmIAA19	G-Box	CACGTG	1724	6	-	Pisum_sativum	light_responsive
PmIAA19	G-Box	CACGTT	1901	6	+	Pisum_sativum	light_responsive
PmIAA19	GT1-motif	GGTTAAT	620	7	+	Avena_sativa	light_responsive
PmIAA19	chs-CMA1a	TTACTTAA	349	8	+	Daucus_carota	light_responsive
PmIAA19	GA-motif	ATAGATAA	488	8	-	Arabidopsis_thaliana	light_responsive
PmIAA19	G-box	CACGTG	498	6	+	Arabidopsis_thaliana	light_responsive
PmIAA19	G-box	CACGAC	1074	6	+	Zea_mays	light_responsive
PmIAA19	G-box	ACACGTGGC	1723	9	+	Brassica_napus	light_responsive
PmIAA19	G-box	CACGTG	1724	6	-	Arabidopsis_thaliana	light_responsive
PmIAA19	Box_4	ATTAAT	473	6	+	Petroselinum_crispum	light_responsive
PmIAA19	Box_4	ATTAAT	706	6	+	Petroselinum_crispum	light_responsive
PmIAA19	Box_4	ATTAAT	714	6	+	Petroselinum_crispum	light_responsive
PmIAA19	Box_4	ATTAAT	1129	6	-	Petroselinum_crispum	light_responsive
PmIAA19	GATA-motif	AAGGATAAGG	1302	9	+	Solanum_tuberosum	light_responsive
PmIAA1	ABRE	AACCCGG	1274	7	+	Arabidopsis_thaliana	abscisic acid_responsive
PmIAA2	ABRE	ACGTG	1209	5	-	Arabidopsis_thaliana	abscisic acid_responsive
PmIAA2	ABRE	CACGTG	1489	6	-	Arabidopsis_thaliana	abscisic acid_responsive
PmIAA2	ABRE	ACGTG	1490	5	+	Arabidopsis_thaliana	abscisic acid_responsive
PmIAA2	ABRE	ACGTG	1691	5	-	Arabidopsis_thaliana	abscisic acid_responsive
PmIAA3	ABRE	ACGTG	340	5	-	Arabidopsis_thaliana	abscisic acid_responsive
PmIAA3	ABRE	ACGTG	1826	5	-	Arabidopsis_thaliana	abscisic acid_responsive
PmIAA5	ABRE	ACGTG	664	5	+	Arabidopsis_thaliana	abscisic acid_responsive
PmIAA5	ABRE	ACGTG	1378	5	+	Arabidopsis_thaliana	abscisic acid_responsive
PmIAA5	ABRE	TACGTGTC	1776	8	-	Oryza_sativa	abscisic acid_responsive
PmIAA5	ABRE	ACGTG	1778	5	-	Arabidopsis_thaliana	abscisic acid_responsive
PmIAA5	ABRE	ACGTG	1978	5	-	Arabidopsis_thaliana	abscisic acid_responsive
PmIAA6	ABRE	CACGTG	12	6	+	Arabidopsis_thaliana	abscisic acid_responsive
PmIAA6	ABRE	ACGTG	13	5	+	Arabidopsis_thaliana	abscisic acid_responsive
PmIAA6	ABRE	ACGTG	680	5	+	Arabidopsis_thaliana	abscisic acid_responsive
PmIAA8	ABRE	ACGTG	215	5	-	Arabidopsis_thaliana	abscisic acid_responsive
PmIAA8	ABRE	AACCCGG	497	7	+	Arabidopsis_thaliana	abscisic acid_responsive
PmIAA8	ABRE	ACGTG	623	5	-	Arabidopsis_thaliana	abscisic acid_responsive
PmIAA8	ABRE	GACACGTGGC	1719	9	-	Triticum_aestivum	abscisic acid_responsive
PmIAA8	ABRE	CACGTG	1721	6	-	Arabidopsis_thaliana	abscisic acid_responsive
PmIAA8	ABRE	ACGTG	1722	5	+	Arabidopsis_thaliana	abscisic acid_responsive
PmIAA9	ABRE	ACGTG	1069	5	-	Arabidopsis_thaliana	abscisic acid_responsive
PmIAA10	ABRE	CACGTG	210	6	+	Arabidopsis_thaliana	abscisic acid_responsive
PmIAA10	ABRE	ACGTG	211	5	+	Arabidopsis_thaliana	abscisic acid_responsive
PmIAA10	ABRE	CACGTG	415	6	+	Arabidopsis_thaliana	abscisic acid_responsive
PmIAA10	ABRE	ACGTG	416	5	+	Arabidopsis_thaliana	abscisic acid_responsive
PmIAA10	ABRE	CACGTG	1814	6	-	Arabidopsis_thaliana	abscisic acid_responsive
PmIAA10	ABRE	ACGTG	1815	5	+	Arabidopsis_thaliana	abscisic acid_responsive
PmIAA10	ABRE	GACACGTGGC	1950	9	+	Triticum_aestivum	abscisic acid_responsive
PmIAA10	ABRE	ACGTG	1953	5	+	Arabidopsis_thaliana	abscisic acid_responsive
PmIAA11	ABRE	ACGTG	264	5	-	Arabidopsis_thaliana	abscisic acid_responsive
PmIAA11	ABRE	CACGTG	479	6	+	Arabidopsis_thaliana	abscisic acid_responsive
PmIAA11	ABRE	ACGTG	480	5	+	Arabidopsis_thaliana	abscisic acid_responsive
PmIAA11	ABRE	GCAACGTGTC	558	9	-	Hordeum_vulgare	abscisic acid_responsive
PmIAA11	ABRE	CACGTG	560	6	+	Arabidopsis_thaliana	abscisic acid_responsive
PmIAA11	ABRE	ACGTG	561	5	+	Arabidopsis_thaliana	abscisic acid_responsive
PmIAA11	ABRE	ACGTG	1067	5	+	Arabidopsis_thaliana	abscisic acid_responsive
PmIAA11	ABRE	CACGTG	1588	6	-	Arabidopsis_thaliana	abscisic acid_responsive
PmIAA11	ABRE	ACGTG	1589	5	+	Arabidopsis_thaliana	abscisic acid_responsive
PmIAA12	ABRE	ACGTG	247	5	+	Arabidopsis_thaliana	abscisic acid_responsive
PmIAA12	ABRE	ACGTG	1529	5	+	Arabidopsis_thaliana	abscisic acid_responsive
PmIAA14	ABRE	GCAACGTGTC	1862	9	+	Hordeum_vulgare	abscisic acid_responsive
PmIAA14	ABRE	CACGTG	1864	6	-	Arabidopsis_thaliana	abscisic acid_responsive
PmIAA14	ABRE	ACGTG	1865	5	+	Arabidopsis_thaliana	abscisic acid_responsive
PmIAA15	ABRE	ACGTG	1695	5	-	Arabidopsis_thaliana	abscisic acid_responsive
PmIAA15	ABRE	GCAACGTGTC	1737	9	+	Hordeum_vulgare	abscisic acid_responsive
PmIAA15	ABRE	CACGTG	1739	6	-	Arabidopsis_thaliana	abscisic acid_responsive
PmIAA15	ABRE	ACGTG	1740	5	+	Arabidopsis_thaliana	abscisic acid_responsive
PmIAA16	ABRE	CACGTG	859	6	+	Arabidopsis_thaliana	abscisic acid_responsive
PmIAA16	ABRE	ACGTG	860	5	+	Arabidopsis_thaliana	abscisic acid_responsive
PmIAA16	ABRE	ACGTG	1308	5	-	Arabidopsis_thaliana	abscisic acid_responsive
PmIAA17	ABRE	CACGTG	811	6	+	Arabidopsis_thaliana	abscisic acid_responsive
PmIAA17	ABRE	ACGTG	812	5	+	Arabidopsis_thaliana	abscisic acid_responsive
PmIAA17	ABRE	CGCACGTGTC	929	9	+	Hordeum_vulgare	abscisic acid_responsive
PmIAA17	ABRE	CACGTG	931	6	+	Arabidopsis_thaliana	abscisic acid_responsive
PmIAA17	ABRE	ACGTG	932	5	+	Arabidopsis_thaliana	abscisic acid_responsive
PmIAA17	ABRE	ACGTG	946	5	+	Arabidopsis_thaliana	abscisic acid_responsive
PmIAA17	ABRE	ACGTG	987	5	+	Arabidopsis_thaliana	abscisic acid_responsive
PmIAA17	ABRE	ACGTG	1015	5	-	Arabidopsis_thaliana	abscisic acid_responsive
PmIAA19	ABRE	CACGTG	498	6	+	Arabidopsis_thaliana	abscisic acid_responsive
PmIAA19	ABRE	ACGTG	499	5	+	Arabidopsis_thaliana	abscisic acid_responsive
PmIAA19	ABRE	GCAACGTGTC	930	10	-	Hordeum_vulgare	abscisic acid_responsive
PmIAA19	ABRE	ACGTG	932	5	-	Arabidopsis_thaliana	abscisic acid_responsive
PmIAA19	ABRE	ACGTG	1107	5	+	Arabidopsis_thaliana	abscisic acid_responsive
PmIAA19	ABRE	GACACGTGGC	1722	9	+	Triticum_aestivum	abscisic acid_responsive
PmIAA19	ABRE	CACGTG	1724	6	-	Arabidopsis_thaliana	abscisic acid_responsive
PmIAA19	ABRE	ACGTG	1725	5	+	Arabidopsis_thaliana	abscisic acid_responsive
PmIAA19	ABRE	ACGTG	1901	5	-	Arabidopsis_thaliana	abscisic acid_responsive
PmIAA1	TGA-element	AACGAC	2	6	-	Brassica_oleracea	auxin_responsive
PmIAA1	TGA-element	AACGAC	182	6	-	Brassica_oleracea	auxin_responsive
PmIAA2	TGA-element	AACGAC	1003	6	-	Brassica_oleracea	auxin_responsive
PmIAA2	TGA-element	AACGAC	1140	6	+	Brassica_oleracea	auxin_responsive
PmIAA2	TGA-element	AACGAC	1245	6	-	Brassica_oleracea	auxin_responsive
PmIAA2	TGA-element	AACGAC	1771	6	-	Brassica_oleracea	auxin_responsive
PmIAA4	TGA-element	AACGAC	617	6	-	Brassica_oleracea	auxin_responsive
PmIAA5	TGA-element	AACGAC	1962	6	-	Brassica_oleracea	auxin_responsive
PmIAA5	AuxRR-core	GGTCCAT	374	7	-	Nicotiana_tabacum	auxin_responsive
PmIAA7	AuxRR-core	GGTCCAT	1841	7	+	Nicotiana_tabacum	auxin_responsive
PmIAA9	AuxRR-core	GGTCCAT	361	7	-	Nicotiana_tabacum	auxin_responsive
PmIAA9	TGA-element	AACGAC	171	6	+	Brassica_oleracea	auxin_responsive
PmIAA14	AuxRR-core	GGTCCAT	1967	7	+	Nicotiana_tabacum	auxin_responsive
PmIAA17	TGA-element	AACGAC	1029	6	-	Brassica_oleracea	auxin_responsive
PmIAA18	TGA-element	AACGAC	327	6	+	Brassica_oleracea	auxin_responsive
PmIAA18	TGA-element	AACGAC	587	6	+	Brassica_oleracea	auxin_responsive
PmIAA18	TGA-element	AACGAC	1080	6	+	Brassica_oleracea	auxin_responsive
PmIAA3	P-box	CCTTTTG	549	7	+	Oryza_sativa	gibberellin_responsive
PmIAA4	P-box	CCTTTTG	323	7	-	Oryza_sativa	gibberellin_responsive
PmIAA4	GARE-motif	TCTGTTG	1298	7	-	Brassica_oleracea	gibberellin_responsive
PmIAA6	GARE-motif	TCTGTTG	756	7	-	Brassica_oleracea	gibberellin_responsive
PmIAA6	P-box	CCTTTTG	1359	7	+	Oryza_sativa	gibberellin_responsive
PmIAA7	P-box	CCTTTTG	1234	7	+	Oryza_sativa	gibberellin_responsive
PmIAA7	GARE-motif	TCTGTTG	1642	7	-	Brassica_oleracea	gibberellin_responsive
PmIAA12	TATC-box	TATCCCA	28	7	-	Oryza_sativa	gibberellin_responsive
PmIAA12	GARE-motif	TCTGTTG	1955	7	+	Brassica_oleracea	gibberellin_responsive
PmIAA13	TATC-box	TATCCCA	1563	7	+	Oryza_sativa	gibberellin_responsive
PmIAA14	P-box	CCTTTTG	281	7	+	Oryza_sativa	gibberellin_responsive
PmIAA14	P-box	CCTTTTG	1687	7	+	Oryza_sativa	gibberellin_responsive
PmIAA16	GARE-motif	TCTGTTG	1914	7	-	Brassica_oleracea	gibberellin_responsive
PmIAA17	P-box	CCTTTTG	1658	7	+	Oryza_sativa	gibberellin_responsive
PmIAA17	P-box	CCTTTTG	1825	7	+	Oryza_sativa	gibberellin_responsive
PmIAA1	CGTCA-motif	CGTCA	300	5	-	Hordeum_vulgare	MeJA_responsive
PmIAA1	CGTCA-motif	CGTCA	1377	5	-	Hordeum_vulgare	MeJA_responsive
PmIAA1	CGTCA-motif	CGTCA	1850	5	+	Hordeum_vulgare	MeJA_responsive
PmIAA1	TGACG-motif	TGACG	300	5	+	Hordeum_vulgare	MeJA_responsive
PmIAA1	TGACG-motif	TGACG	1377	5	+	Hordeum_vulgare	MeJA_responsive
PmIAA1	TGACG-motif	TGACG	1850	5	-	Hordeum_vulgare	MeJA_responsive
PmIAA5	CGTCA-motif	CGTCA	219	5	+	Hordeum_vulgare	MeJA_responsive
PmIAA5	TGACG-motif	TGACG	219	5	-	Hordeum_vulgare	MeJA_responsive
PmIAA6	TGACG-motif	TGACG	1047	5	-	Hordeum_vulgare	MeJA_responsive
PmIAA6	CGTCA-motif	CGTCA	1047	5	+	Hordeum_vulgare	MeJA_responsive
PmIAA8	TGACG-motif	TGACG	137	5	+	Hordeum_vulgare	MeJA_responsive
PmIAA8	TGACG-motif	TGACG	751	5	-	Hordeum_vulgare	MeJA_responsive
PmIAA8	TGACG-motif	TGACG	1017	5	-	Hordeum_vulgare	MeJA_responsive
PmIAA8	CGTCA-motif	CGTCA	137	5	-	Hordeum_vulgare	MeJA_responsive
PmIAA8	CGTCA-motif	CGTCA	751	5	+	Hordeum_vulgare	MeJA_responsive
PmIAA8	CGTCA-motif	CGTCA	1017	5	+	Hordeum_vulgare	MeJA_responsive
PmIAA9	TGACG-motif	TGACG	1071	5	-	Hordeum_vulgare	MeJA_responsive
PmIAA9	CGTCA-motif	CGTCA	1071	5	+	Hordeum_vulgare	MeJA_responsive
PmIAA10	TGACG-motif	TGACG	1682	5	-	Hordeum_vulgare	MeJA_responsive
PmIAA10	CGTCA-motif	CGTCA	1682	5	+	Hordeum_vulgare	MeJA_responsive
PmIAA11	TGACG-motif	TGACG	212	5	+	Hordeum_vulgare	MeJA_responsive
PmIAA11	TGACG-motif	TGACG	1595	5	+	Hordeum_vulgare	MeJA_responsive
PmIAA11	CGTCA-motif	CGTCA	212	5	-	Hordeum_vulgare	MeJA_responsive
PmIAA11	CGTCA-motif	CGTCA	1595	5	-	Hordeum_vulgare	MeJA_responsive
PmIAA13	TGACG-motif	TGACG	811	5	+	Hordeum_vulgare	MeJA_responsive
PmIAA13	CGTCA-motif	CGTCA	811	5	-	Hordeum_vulgare	MeJA_responsive
PmIAA14	CGTCA-motif	CGTCA	524	5	-	Hordeum_vulgare	MeJA_responsive
PmIAA14	CGTCA-motif	CGTCA	671	5	-	Hordeum_vulgare	MeJA_responsive
PmIAA14	CGTCA-motif	CGTCA	790	5	-	Hordeum_vulgare	MeJA_responsive
PmIAA14	CGTCA-motif	CGTCA	1811	5	+	Hordeum_vulgare	MeJA_responsive
PmIAA14	TGACG-motif	TGACG	524	5	+	Hordeum_vulgare	MeJA_responsive
PmIAA14	TGACG-motif	TGACG	671	5	+	Hordeum_vulgare	MeJA_responsive
PmIAA14	TGACG-motif	TGACG	790	5	+	Hordeum_vulgare	MeJA_responsive
PmIAA14	TGACG-motif	TGACG	1811	5	-	Hordeum_vulgare	MeJA_responsive
PmIAA15	TGACG-motif	TGACG	1420	5	+	Hordeum_vulgare	MeJA_responsive
PmIAA15	TGACG-motif	TGACG	1692	5	-	Hordeum_vulgare	MeJA_responsive
PmIAA15	CGTCA-motif	CGTCA	1420	5	-	Hordeum_vulgare	MeJA_responsive
PmIAA15	CGTCA-motif	CGTCA	1692	5	+	Hordeum_vulgare	MeJA_responsive
PmIAA16	TGACG-motif	TGACG	92	5	-	Hordeum_vulgare	MeJA_responsive
PmIAA16	TGACG-motif	TGACG	1310	5	-	Hordeum_vulgare	MeJA_responsive
PmIAA16	CGTCA-motif	CGTCA	92	5	+	Hordeum_vulgare	MeJA_responsive
PmIAA16	CGTCA-motif	CGTCA	1310	5	+	Hordeum_vulgare	MeJA_responsive
PmIAA17	CGTCA-motif	CGTCA	375	5	-	Hordeum_vulgare	MeJA_responsive
PmIAA17	CGTCA-motif	CGTCA	396	5	+	Hordeum_vulgare	MeJA_responsive
PmIAA17	CGTCA-motif	CGTCA	747	5	-	Hordeum_vulgare	MeJA_responsive
PmIAA17	CGTCA-motif	CGTCA	775	5	+	Hordeum_vulgare	MeJA_responsive
PmIAA17	CGTCA-motif	CGTCA	1486	5	+	Hordeum_vulgare	MeJA_responsive
PmIAA17	TGACG-motif	TGACG	375	5	+	Hordeum_vulgare	MeJA_responsive
PmIAA17	TGACG-motif	TGACG	396	5	-	Hordeum_vulgare	MeJA_responsive
PmIAA17	TGACG-motif	TGACG	747	5	+	Hordeum_vulgare	MeJA_responsive
PmIAA17	TGACG-motif	TGACG	775	5	-	Hordeum_vulgare	MeJA_responsive
PmIAA17	TGACG-motif	TGACG	1486	5	-	Hordeum_vulgare	MeJA_responsive
PmIAA18	CGTCA-motif	CGTCA	111	5	-	Hordeum_vulgare	MeJA_responsive
PmIAA18	CGTCA-motif	CGTCA	406	5	-	Hordeum_vulgare	MeJA_responsive
PmIAA18	TGACG-motif	TGACG	111	5	+	Hordeum_vulgare	MeJA_responsive
PmIAA18	TGACG-motif	TGACG	406	5	+	Hordeum_vulgare	MeJA_responsive
PmIAA19	CGTCA-motif	CGTCA	1195	5	+	Hordeum_vulgare	MeJA_responsive
PmIAA19	TGACG-motif	TGACG	1195	5	-	Hordeum_vulgare	MeJA_responsive
PmIAA1	TCA-element	TCAGAAGAGG	655	9	+	Brassica_oleracea	salicylic acid_responsive
PmIAA1	TCA-element	CCATCTTTTT	729	9	+	Nicotiana_tabacum	salicylic acid_responsive
PmIAA3	TCA-element	CCATCTTTTT	755	9	+	Nicotiana_tabacum	salicylic acid_responsive
PmIAA4	TCA-element	CCATCTTTTT	1403	9	+	Nicotiana_tabacum	salicylic acid_responsive
PmIAA7	TCA-element	CCATCTTTTT	786	9	-	Nicotiana_tabacum	salicylic acid_responsive
PmIAA9	TCA-element	CCATCTTTTT	324	9	+	Nicotiana_tabacum	salicylic acid_responsive
PmIAA9	SARE	TTCGACCATCTT	430	11	-	Nicotiana_tabacum	salicylic acid_responsive
PmIAA10	TCA-element	TCAGAAGAGG	36	9	-	Brassica_oleracea	salicylic acid_responsive
PmIAA10	TCA-element	CCATCTTTTT	123	9	-	Nicotiana_tabacum	salicylic acid_responsive
PmIAA12	TCA-element	CCATCTTTTT	1422	9	+	Nicotiana_tabacum	salicylic acid_responsive
PmIAA12	TCA-element	CCATCTTTTT	1489	9	+	Nicotiana_tabacum	salicylic acid_responsive
PmIAA12	TCA-element	CCATCTTTTT	1549	9	+	Nicotiana_tabacum	salicylic acid_responsive
PmIAA13	TCA-element	TCAGAAGAGG	591	9	-	Brassica_oleracea	salicylic acid_responsive
PmIAA14	TCA-element	CCATCTTTTT	1298	9	-	Nicotiana_tabacum	salicylic acid_responsive
PmIAA16	TCA-element	CCATCTTTTT	2	9	+	Nicotiana_tabacum	salicylic acid_responsive
PmIAA1	LTR	CCGAAA	243	6	+	Hordeum_vulgare	low_temperature resoponsive
PmIAA1	LTR	CCGAAA	450	6	-	Hordeum_vulgare	low_temperature resoponsive
PmIAA2	LTR	CCGAAA	559	6	-	Hordeum_vulgare	low_temperature resoponsive
PmIAA5	LTR	CCGAAA	1718	6	+	Hordeum_vulgare	low_temperature resoponsive
PmIAA12	LTR	CCGAAA	304	6	-	Hordeum_vulgare	low_temperature resoponsive
PmIAA14	LTR	CCGAAA	782	6	+	Hordeum_vulgare	low_temperature resoponsive
PmIAA2	WUN-motif	AAATTTCCT	161	9	-	Brassica_oleracea	wound_responsive
PmIAA8	WUN-motif	AAATTTCCT	572	9	+	Brassica_oleracea	wound_responsive
PmIAA19	WUN-motif	AAATTTCCT	1513	9	+	Brassica_oleracea	wound_responsive
PmIAA1	TC-rich_repeats	GTTTTCTTAC	1532	9	-	Nicotiana_tabacum	defense and stress_responsive
PmIAA2	TC-rich_repeats	ATTCTCTAAC	1656	9	-	Nicotiana_tabacum	defense and stress_responsive
PmIAA6	TC-rich_repeats	GTTTTCTTAC	1411	9	+	Nicotiana_tabacum	defense and stress_responsive
PmIAA11	TC-rich_repeats	GTTTTCTTAC	1806	9	-	Nicotiana_tabacum	defense and stress_responsive
PmIAA13	TC-rich_repeats	GTTTTCTTAC	522	9	+	Nicotiana_tabacum	defense and stress_responsive
PmIAA15	TC-rich_repeats	ATTCTCTAAC	977	9	-	Nicotiana_tabacum	defense and stress_responsive
PmIAA2	MBS	CAACTG	426	6	+	Arabidopsis_thaliana	drought_induciable
PmIAA6	MBS	CAACTG	555	6	-	Arabidopsis_thaliana	drought_induciable
PmIAA6	MBS	CAACTG	1856	6	-	Arabidopsis_thaliana	drought_induciable
PmIAA10	MBS	CAACTG	1414	6	-	Arabidopsis_thaliana	drought_induciable
PmIAA11	MBS	CAACTG	21	6	-	Arabidopsis_thaliana	drought_induciable
PmIAA12	MBS	CAACTG	661	6	-	Arabidopsis_thaliana	drought_induciable
PmIAA13	MBS	CAACTG	1939	6	-	Arabidopsis_thaliana	drought_induciable
PmIAA15	MBS	CAACTG	227	6	+	Arabidopsis_thaliana	drought_induciable
PmIAA17	MBS	CAACTG	1118	6	-	Arabidopsis_thaliana	drought_induciable
PmIAA18	MBS	CAACTG	979	6	-	Arabidopsis_thaliana	drought_induciable
