# Supplementary material for: Genome-wide identification of Aux/IAA gene family and their expression analysis in Prunus mume
Source: Front Genet. 2022 Oct 12;13:1013822. doi: 10.3389/fgene.2022.1013822 (PMC9597081; doi:10.3389/fgene.2022.1013822)
Supplement: Supplementary file 1 [file DataSheet1.ZIP › Supplementary/Supplementary Table 7.xlsx]

## Sheet: Sheet1
Gene ID	light_responsive	MeJA_responsive	auxin_responsive	abscisic acid_responsive	salicylic acid_responsive	low_temperature resoponsive	gibberellin_responsive	drought_induciable	defense and stress_responsive	wound_responsive
PmIAA1	4	6	2	1	2	2	0	0	1	0
PmIAA2	13	0	4	4	0	1	0	1	1	1
PmIAA3	16	0	0	2	1	0	0	0	0	0
PmIAA4	9	0	1	0	1	0	2	0	0	0
PmIAA5	10	2	2	5	0	1	0	0	0	0
PmIAA6	11	2	0	3	0	0	2	2	1	0
PmIAA7	13	0	1	0	1	0	2	0	0	0
PmIAA8	16	6	0	6	0	0	0	0	0	1
PmIAA9	14	2	2	1	2	0	0	0	0	0
PmIAA10	15	2	0	8	2	0	0	1	0	0
PmIAA11	22	4	0	9	0	0	0	1	1	0
PmIAA12	6	0	0	2	3	1	2	1	0	0
PmIAA13	5	2	0	0	1	0	1	1	1	0
PmIAA14	10	8	1	3	1	1	2	0	0	0
PmIAA15	18	4	0	4	0	0	0	1	1	0
PmIAA16	13	4	0	3	1	0	1	0	0	0
PmIAA17	18	10	1	8	0	0	2	1	0	0
PmIAA18	10	4	3	0	0	0	0	2	0	0
PmIAA19	17	2	0	9	0	0	0	0	0	1
Note： figure represents the number of cis-elements of their promoters
