# Supplementary material for: Genome-wide identification of Aux/IAA gene family and their expression analysis in Prunus mume
Source: Front Genet. 2022 Oct 12;13:1013822. doi: 10.3389/fgene.2022.1013822 (PMC9597081; doi:10.3389/fgene.2022.1013822)
Supplement: Supplementary file 1 [file DataSheet1.ZIP › Supplementary/Supplementary Table 8.xlsx]

## Sheet: Sheet1
Gene	Type
PmIAA1	WGD or Segmental
PmIAA2	WGD or Segmental
PmIAA3	WGD or Segmental
PmIAA4	WGD or Segmental
PmIAA5	WGD or Segmental
PmIAA6	Dispersed
PmIAA7	Dispersed
PmIAA8	Tandem
PmIAA9	Tandem
PmIAA10	Dispersed
PmIAA11	WGD or Segmental
PmIAA12	Dispersed
PmIAA13	Dispersed
PmIAA14	Dispersed
PmIAA15	WGD or Segmental
PmIAA16	WGD or Segmental
PmIAA17	Dispersed
PmIAA18	Dispersed
PmIAA19	Dispersed
# Note from Type:
# Singleton means that the gene is single-copy, which should not be the type of members of gene families.
# Dispersed means that the gene might arise from transposition, such as 'replicative transposition', 'non-replicative tranposition' or 'conservative tranpostion'
# Proximal means that the gene might arise from small-scale transposition or arise from tandem duplication and insertion of some other genes
# WGD or segmental means that the gene might arise from Whole Genome Duplication or Segmental Duplication.
