# Supplementary material for: Genome-wide identification of Aux/IAA gene family and their expression analysis in Prunus mume
Source: Front Genet. 2022 Oct 12;13:1013822. doi: 10.3389/fgene.2022.1013822 (PMC9597081; doi:10.3389/fgene.2022.1013822)
Supplement: Supplementary file 1 [file DataSheet1.ZIP › Supplementary/Supplementary Table 9.xlsx]

## Sheet: Sheet3
AUX/IAA of Prunus mume	AUX/IAA of Prunus persica		AUX/IAA of Prunus persica	AUX/IAA of Populus trichocarpa		AUX/IAA of Populus trichocarpa	AUX/IAA of Arabidopsis thaliana		AUX/IAA of Arabidopsis thaliana	AUX/IAA of Oryza sativa
PmIAA1	Prupe.1G540700.1		PpIAA7-1	PtIAA7-2		PtIAA5-2	ATIAA5		ATIAA5	OsIAA1
PmIAA2	PpIAA4		Prupe.1G540700.1	PtIAA9		PtIAA5-2	ATIAA6		ATIAA20	OsIAA4
PmIAA3	PpIAA30-3		PpIAA4	PtIAA3		Potri.002G256600.1	ATIAA10		ATIAA30	OsIAA4
PmIAA2	Prupe.6G343700.1		PpIAA30-3	PtIAA13-2		PtIAA3	ATIAA3		ATIAA2	OsIAA30
PmIAA3	PpIAA16		PpIAA11-2	Potri.002G256600.1		PtIAA13-2	ATIAA17		ATIAA7	OsIAA13
PmIAA1	PpIAA9		PpIAA4	PtIAA1		PtIAA7-1	ATIAA18		ATIAA2	OsIAA11
PmIAA2	PpIAA3		PpIAA30-3	PtIAA13-1		PtIAA5-1	ATIAA5		ATIAA14	OsIAA30
PmIAA3	PpIAA13		PpIAA4	Potri.005G053800.1		PtIAA5-1	ATIAA6		ATIAA14	OsIAA13
PmIAA7	PpIAA11-2		PpIAA7-1	PtIAA28-1		PtIAA1	ATIAA3		ATIAA14	OsIAA11
PmIAA5	PpIAA7-1		PpIAA29-1	Potri.006G255200.1		PtIAA13-1	ATIAA17		ATIAA28	OsIAA7
PmIAA4	Prupe.1G540700.1		PpIAA29-1	PtIAA29-1		PtIAA4-2	ATIAA3
PmIAA8	PpIAA30-3		PpIAA33	PtIAA33-2		PtIAA30-3	ATIAA17
PmIAA9	PpIAA4		PpIAA4	PtIAA4-2		PtIAA11-2	ATIAA12
PmIAA6	PpIAA30-2		PpIAA30-3	PtIAA30-3		PtIAA4-1	ATIAA3
PmIAA5	PpIAA7-2		PpIAA11-2	PtIAA11-2		PtIAA30-4	ATIAA17
PmIAA4	PpIAA9		PpIAA32	PtIAA32		PtIAA11-1	ATIAA12
PmIAA11	PpIAA7-1		PpIAA30-3	PtIAA30-4		PtIAA32	ATIAA34
PmIAA10	PpIAA30-1		PpIAA11-2	PtIAA11-1		PtIAA30-1	ATIAA20
PmIAA11	PpIAA7-2		PpIAA4	Potri.013G041300.1		Potri.002G256600.1	ATIAA13
PmIAA12	Prupe.3G064200.1		PpIAA30-3	PtIAA16-2		PtIAA9	ATIAA8
PmIAA13	PpIAA5		PpIAA33	PtIAA33-1		PtIAA11-2	ATIAA13
PmIAA14	PpIAA15		PpIAA29-1	PtIAA29-2		PtIAA11-1	ATIAA13
PmIAA17	PpIAA11-2		PpIAA7-1	PtIAA28-2		PtIAA32	ATIAA32
PmIAA15	PpIAA30-3		PpIAA7-2	PtIAA7-2		PtIAA30-2	ATIAA20
PmIAA16	PpIAA4		Prupe.3G064200.1	PtIAA27-3		PtIAA5-2	ATIAA19
PmIAA15	PpIAA16		PpIAA5	PtIAA5-2		PtIAA30-1	ATIAA30
PmIAA16	Prupe.6G343700.1		PpIAA15	PtIAA15		PtIAA3	ATIAA2
PmIAA17	PpIAA11-1		PpIAA30-1	PtIAA30-1		PtIAA13-2	ATIAA7
PmIAA15	PpIAA13		PpIAA7-2	PtIAA7-1		PtIAA5-1	ATIAA19
PmIAA16	PpIAA3		Prupe.3G064200.1	Potri.003G051300.1		PtIAA1	ATIAA2
PmIAA19	PpIAA15		PpIAA5	PtIAA5-1		PtIAA13-1	ATIAA7
PmIAA18	Prupe.3G064200.1		PpIAA7-2	PtIAA28-1		Potri.005G053800.1	ATIAA2
PmIAA18	PpIAA27		PpIAA30-1	PtIAA30-2		PtIAA16-1	ATIAA7
PmIAA19	Prupe.7G234800.1		Prupe.6G343700.1	PtIAA3		Potri.005G053800.1	ATIAA16
			PpIAA16	PtIAA13-2		PtIAA4-2	ATIAA2
			PpIAA9	PtIAA9		PtIAA30-3	ATIAA7
			Prupe.6G343700.1	Potri.005G053800.1		PtIAA4-1	ATIAA2
			PpIAA16	PtIAA16-1		PtIAA30-4	ATIAA7
			Prupe.6G343700.1	PtIAA1		Potri.013G041300.1	ATIAA2
			PpIAA16	PtIAA13-1		PtIAA16-2	ATIAA7
			Prupe.6G343700.1	PtIAA4-2		PtIAA16-2	ATIAA16
			PpIAA16	PtIAA30-3		PtIAA30-2	ATIAA30
			Prupe.6G343700.1	Potri.013G041300.1		PtIAA13-2	ATIAA14
			PpIAA16	PtIAA16-2		PtIAA3	ATIAA1
			Prupe.7G234800.1	PtIAA15		Potri.002G256600.1	ATIAA11
			PpIAA29-2	Potri.006G255200.1		PtIAA13-1	ATIAA14
			PpIAA27	PtIAA27-1		PtIAA1	ATIAA1
			PpIAA29-2	PtIAA29-1		Potri.006G255200.1	ATIAA29
			PpIAA29-2	PtIAA29-2		PtIAA30-3	ATIAA14
			PpIAA13	PtIAA13-2		PtIAA4-2	ATIAA1
			PpIAA3	PtIAA3		PtIAA30-4	ATIAA14
			PpIAA11-1	Potri.002G256600.1		PtIAA4-1	ATIAA1
			PpIAA13	PtIAA13-1		PtIAA29-2	ATIAA29
			PpIAA3	PtIAA1		PtIAA3	ATIAA4
			PpIAA13	PtIAA16-1		PtIAA1	ATIAA4
			PpIAA3	Potri.005G053800.1		PtIAA33-2	ATIAA33
			PpIAA11-1	PtIAA11-2		PtIAA28-1	ATIAA28
			PpIAA13	PtIAA30-3		PtIAA4-2	ATIAA4
			PpIAA3	PtIAA4-2		PtIAA4-1	ATIAA4
			PpIAA11-1	PtIAA11-1		PtIAA33-1	ATIAA33
			PpIAA13	PtIAA16-2
			PpIAA3	Potri.013G041300.1
